# Supplementary material for: Gene Expression Profile Change and Associated Physiological and Pathological Effects in Mouse Liver Induced by Fasting and Refeeding
Source: PLoS One. 2011 Nov 9;6(11):e27553. doi: 10.1371/journal.pone.0027553 (PMC3212576; doi:10.1371/journal.pone.0027553)
Supplement: Table S2 — Gene expression data of mouse liver under feeding, fasting and refeeding conditions. The 8815 genes with average TPM no less than 1 in these three states were listed. N_TPM, the TPM of the indicated genes under normal feeding condition; F_TPM, the TPM of the indicated genes under fasting condition; R_TPM, the TPM of the indicated genes under Refeeding condition. (XLS) [file pone.0027553.s005.xls]

## Sheet: List for 8815 genes
Gene	EntrezID	N_TPM	F_TPM	R_TPM
Apoa1	11806	14475.6	21816.4	13537.4
Mup3	17842	10406.5	7733.78	7363.92
Serpina3k	20714	7896.19	7818.44	5577.25
Alb	11657	6857.38	4932.86	5110.91
Cyp2e1	13106	6473.09	13079.5	3868.74
Fgg	99571	5012.48	2403.53	2837.43
Apoe	11816	4778.05	5259.45	4343.41
Ambp	11699	4579.61	2132.14	4467.45
Cyb5	109672	4012.33	5842.52	4054.6
Ahsg	11625	3884.52	4449.86	3628.17
B2m	12010	3542.71	2384.69	2538.64
Gsta3	14859	3381.97	1028.66	4083.6
Trf	22041	3380.25	1498.94	3764.45
Sepp1	20363	3234.97	3548.33	5007.64
Chchd10	103172	3153.55	5686.78	2929.79
Scp2	20280	2721.53	2458.16	2410.69
Hint1	15254	2643.55	2687.27	4492.55
Fgb	110135	2505.24	1796.65	1910.82
Hpx	15458	2246.47	1897.28	4751.33
Bhmt	12116	2195.69	6972.87	771.61
Phyh	16922	2192.06	4508.79	2461.91
Mettl7a1	70152	2085.34	1198.27	2367.28
Comt1	12846	1943.31	352.33	1522.34
Apoc3	11814	1848.91	1959.75	1981.79
Rdh7	54150	1741.53	1712.75	1356.85
Tat	234724	1732.65	6307.82	1548.16
H2-Q10	15007	1666.6	977.48	1462.79
C3	12266	1544.99	2078.37	1760.75
Pah	18478	1536.78	2267.88	1286.5
F2	14061	1514.35	1276.62	1595.57
Adh1	11522	1505.38	999.77	1512.88
Cox7a2	12866	1454.5	1396.11	2032.29
Dbi	13167	1423.77	664	1689.89
Hp	15439	1402	1284.28	2305.57
Apoc1	11812	1393.51	1226.49	1120.59
OTTMUSG00000028889	621093	1363.15	325.83	965.39
Osgin1	71839	1343.01	206.92	827.46
Serpinc1	11905	1303.11	1117.53	1548.67
Ifitm3	66141	1253.29	751.91	1687.73
C8g	110407	1193.82	948.21	1073.48
Rpl41	67945	1140.37	1148.72	1505.99
Slco1b2	28253	1139.41	915.69	985.75
EG13909	13909	1077.85	467.7	766.77
Gpx1	14775	1051.02	1148.72	1003.65
Apoc4	11425	996.52	1906.47	1322.7
Cyp2c29	13095	922.45	927.26	1443.14
Cyp3a11	13112	920.64	2838.32	865.82
Sord	20322	913.1	746.36	1471.53
Fth1	14319	906.22	894.93	1329.9
Pzp	11287	905.94	543.27	823.45
Fbp1	14121	892	1162.4	1017.64
Es31	382053	888.09	562.5	658.26
Azgp1	12007	879.97	1342.25	988.01
Mgst1	56615	878.16	1110.26	1358.39
Vtn	22370	858.78	506.25	749.39
Hrg	94175	858.59	1127.29	669.68
Sepx1	27361	852.48	563.17	592.23
Hrsp12	15473	842.46	890.34	958.29
Thrsp	21835	814.88	28.99	1728.05
Apob	238055	793.02	854.65	889.38
Kng1	16644	774.31	491.8	752.48
Apoh	11818	739.18	752.87	804.01
H2-K1	14972	680.96	557.43	701.36
Pck1	18534	656.14	2481.5	394.14
Tmbim6	110213	656.04	423.98	883.72
Uqcrh	66576	655.57	540.78	721.93
Fah	14085	642.78	714.32	683.67
Uox	22262	636.38	403.7	1031.01
Inmt	21743	630.65	227.2	635.64
Ddt	13202	610.04	1202.48	533.81
Akr1c6	83702	596.67	291.77	566.11
Aadac	67758	582.74	242.12	815.53
Cyp2f2	13107	576.15	447.89	413.99
Uqcrb	67530	574.91	559.53	520.95
Haao	107766	574.62	265.37	590.07
Cdo1	12583	571.66	850.16	369.35
Cd302	66205	548.56	522.03	506.45
Rps27l	67941	542.17	390.4	777.68
Atp5a1	11946	540.93	617.5	721.21
Cbs	12411	534.34	359.21	354.13
Fn1	14268	530.91	379.78	435.17
Cyp7b1	13123	529.76	384.57	346.72
Hsp90ab1	15516	525.08	708.96	660.32
ENSMUSG00000066116	100040611	524.22	459.47	409.56
Slc27a2	26458	524.13	1354.4	257.13
Gstz1	14874	522.12	566.52	461.3
Slc27a5	26459	520.88	575.22	298.07
Pon1	18979	517.35	619.32	443.61
Slc37a4	14385	515.06	757.75	758.03
Itih1	16424	512.39	454.69	413.16
Rarres2	71660	511.72	598.37	470.86
Atp5g3	228033	509.05	633.19	646.74
Itm2b	16432	504.56	519.26	558.39
Apoc2	11813	499.22	661.89	535.66
Cfb	14962	497.31	310.33	522.09
Nudt7	67528	497.31	104.08	404.42
Tdo2	56720	494.16	1266.29	607.25
Errfi1	74155	493.58	812.47	477.86
OTTMUSG00000007485	381530	493.49	210.46	387.96
Ppib	19035	488.72	228.54	805.45
LOC635419	635419	486.9	460.33	397.84
Pecr	111175	483.47	406.47	419.64
Atf5	107503	473.54	931.37	650.96
Eif4h	22384	467.43	398.91	483.21
Uqcrq	22272	467.05	467.03	525.99
Pgam1	18648	463.9	430.77	582.15
Plg	18815	460.94	349.84	336.43
Acox1	11430	454.26	867.66	359.17
Igfbp4	16010	450.44	622.57	422.32
Adk	11534	443.95	443.3	630.08
2810007J24Rik	76971	431.25	477.93	198.61
Atp5e	67126	430.68	439.86	512.01
Got2	14719	427.24	580.67	486.81
2310043N10Rik	66961	426.29	926.11	106.97
Cox6a1	12861	418.56	372.89	423.55
Ndufa6	67130	416.94	451.34	472
Selk	80795	411.3	236.1	558.39
LOC100045864	100045864	409.39	374.52	406.89
Psen2	19165	407.2	304.02	307.33
Ces3	104158	403.76	548.24	151.4
Aldob	230163	401.85	496.01	1370.84
Tmem205	235043	401.09	364	578.24
Lrg1	76905	400.71	330.04	309.18
Pex7	18634	396.22	261.16	365.75
Hpd	15445	391.26	905.74	234.2
Acaa2	52538	387.63	450.09	341.37
Cpt2	12896	384.67	696.81	261.04
Ugt2b36	231396	382.86	248.82	543.38
Rgn	19733	382.29	90.11	360.09
Dhrs4	28200	380.76	357.49	308.36
Ndufv1	17995	378.18	436.61	376.75
Aprt	11821	373.31	639.32	530.73
Itgb5	16419	370.64	182.81	505.32
Ugt2b5	22238	367.49	283.07	623.81
Erp29	67397	360.43	177.17	541.32
Rnase4	58809	360.33	305.16	374.49
Lamp2	16784	358.8	342.95	281.72
Dmgdh	74129	358.71	559.25	397.63
Mat1a	11720	358.52	2731.18	436.82
Pnpla7	241274	358.23	201.37	396.71
Ece2	107522	355.27	260.68	304.45
Ttc36	192653	353.75	444.26	381.07
Hgd	15233	350.31	649.26	354.74
Cideb	12684	339.71	303.25	321.01
Oat	18242	335.61	1432.07	273.28
2300009A05Rik	69478	332.27	240.11	296.42
Ugt3a2	223337	332.17	318.94	230.6
Aldh1l1	107747	331.7	301.82	389.61
Mettl7b	71664	330.74	499.36	530.52
Sdhc	66052	328.26	381.03	406.79
Pgrmc1	53328	327.5	297.03	480.33
Slc38a3	76257	327.4	325.06	396.3
Tubb2a	22151	327.11	64.29	584.83
Serpinf2	18816	326.64	268.05	273.69
Pcbd1	13180	324.16	232.84	365.65
ENSMUSG00000046721	100040970	322.82	406.18	544.2
Cldn2	12738	318.14	171.33	461.5
Brp44	70456	315.28	424.93	340.86
Cpb2	56373	313.56	140.72	277.19
C4bp	12269	313.27	169.8	365.54
ENSMUSG00000058357	100041835	311.27	344.48	462.43
Pak1ip1	68083	310.89	233.23	362.97
Hgfac	54426	310.03	196.01	303.83
Gnb2l1	14694	304.3	369.07	500.28
Cst3	13010	304.11	252.26	238
Gnas	14683	300.2	334.25	472.82
F13b	14060	299.24	238.58	232.04
3110049J23Rik	67307	297.52	332.91	278.01
Glo1	109801	293.61	149.81	204.58
Gls2	216456	293.61	400.92	250.76
AI132487	104910	291.32	650.6	394.75
Ndufa4	17992	290.37	273.21	317.1
Ly6e	17069	287.79	102.07	245.51
Adipor2	68465	284.26	150.76	309.08
Eif5a	276770	284.07	297.51	409.15
Hspa5	14828	283.78	308.32	389.1
Pebp1	23980	283.78	199.94	391.98
Mosc2	67247	282.54	477.55	317.1
Dgat2	67800	282.16	166.17	359.99
Cd164	53599	280.53	170.66	282.95
Apon	28194	280.15	290.43	176.29
Cyb5r3	109754	278.63	43.91	411.62
Lipc	15450	276.81	185.2	207.15
Hpn	15451	276.24	274.46	237.39
P4hb	18453	275	289	402.88
Ndrg2	29811	274.62	328.6	199.84
Pygl	110095	273.76	81.22	351.45
Crot	74114	265.83	558.58	126.72
Gnmt	14711	265.74	389.92	221.24
Cox5a	12858	265.45	262.31	274.21
Cyp3a25	56388	265.36	863.26	231.42
BC026782	545366	265.17	153.06	254.25
Fbxo9	71538	264.4	253.51	221.34
mCG_130059	100047372	263.83	280.39	337.36
Acbd5	74159	262.78	284.21	344.15
Rps9	76846	262.3	298.66	279.35
ENSMUSG00000043801	100041965	262.02	166.64	205.19
C8a	230558	261.73	109.92	246.03
Slc25a25	227731	261.44	329.27	173.72
Fabp2	14079	261.25	374.52	202.11
Fgl1	234199	258.58	341.04	227.31
Psmb4	19172	256.48	365.72	410.39
Gchfr	320415	256.29	255.99	207.15
Itih4	16427	255.91	99.01	213.42
Etfa	110842	253.71	234.28	229.16
Ttr	22139	253.14	67.06	213.94
Ephx2	13850	251.8	635.49	155.1
Ahcy	269378	251.61	891.48	178.35
Ugp2	216558	251.04	146.08	564.46
Stard10	56018	250.66	262.79	298.89
Elovl5	68801	249.99	250.35	228.85
Bst2	69550	249.13	102.65	336.64
Tmem208	66320	248.65	186.16	355.05
Agt	11606	247.13	266.23	159.63
Decr2	26378	246.46	365.34	97.51
Cyc1	66445	244.45	206.73	297.14
Adfp	11520	243.88	415.66	244.59
Hsd11b1	15483	243.78	178.41	216.51
Atp5b	11947	242.93	325.25	338.39
Atox1	11927	241.49	245.76	324.3
Lcat	16816	241.4	340.75	208.79
F10	14058	240.64	206.15	255.69
Apof	103161	240.64	247.67	238.31
EG637273	637273	237.96	192.09	460.99
Cyp27a1	104086	236.91	190.75	122.6
Sc4mol	66234	236.53	36.26	575.26
Serpinf1	20317	236.53	242.7	233.07
Txn1	22166	232.33	167.98	408.95
Tmem14c	66154	232.24	147.89	282.44
Leap2	259301	232.04	68.88	186.27
Hsd17b4	15488	231.95	353.57	210.54
Dak	225913	231.85	53.86	635.53
LOC790956	790956	231.66	55.1	120.13
Dynll2	68097	231.38	119.29	160.55
Lap3	66988	231.19	233.03	286.55
Id2	15902	230.9	144.55	165.8
Cldn1	12737	229.28	84.95	154.59
Aldh1a1	11668	228.99	318.56	252.92
Elovl2	54326	227.56	231.03	248.6
Abcb11	27413	227.46	80.55	164.15
Acly	104112	227.46	19.52	644.79
Sqstm1	18412	227.27	298.95	313.29
Sep15	93684	225.08	148.18	281.72
Hc	15139	224.79	128.57	216.3
Sirt3	64384	222.21	243.27	204.58
Cald1	109624	221.07	143.97	295.5
Ndufb2	68198	220.78	200.22	254.87
Insig1	231070	220.59	28.03	416.76
Ndufb6	230075	220.02	274.55	359.47
Ppp2r5a	226849	219.16	176.21	256.62
AU018778	234564	216.49	124.07	213.94
S100a1	20193	216.1	203.76	200.56
Ndufb9	66218	216.01	260.68	183.59
Lonp2	66887	215.82	217.15	215.17
Cebpa	12606	215.53	152.2	246.23
Gcdh	270076	213.81	246.14	165.29
Aplp2	11804	211.33	197.16	190.28
Xbp1	22433	210.47	136.03	301.16
Mtus1	102103	209.14	167.7	163.74
Fetub	59083	208.85	243.37	175.37
Khk	16548	208.66	66.1	536.38
Pmpcb	73078	207.23	164.54	288.4
Sco2	100126824	207.13	290.24	88.97
Eef1b2	55949	206.75	277.52	231.83
LOC100046149	100046149	205.8	136.99	270.92
Slc12a7	20499	204.65	150.48	167.75
LOC100047670	100047670	204.65	188.36	262.17
Itih3	16426	202.84	258.1	192.44
Cox6b1	110323	202.65	257.05	266.8
Pcyt2	68671	202.45	135.84	286.24
Reep6	70335	201.98	306.03	222.27
Hmgcs2	15360	200.83	287.85	111.49
Slc25a39	68066	200.64	325.45	337.77
Apom	55938	199.97	133.93	221.03
Atp5k	11958	199.5	219.93	282.13
Saa4	20211	198.92	68.4	111.29
Gstt1	14871	198.35	148.76	175.88
Asgr1	11889	197.3	188.36	296.32
Rps5	20103	196.35	255.52	307.43
Ifi27l1	52668	195.96	150.48	246.03
Pemt	18618	195.58	132.68	212.39
Etfdh	66841	195.58	360.36	199.95
Mbl2	17195	195.3	100.45	200.15
Laptm4a	17775	195.3	149.9	226.69
Wdr23	28199	195.2	198.4	140.09
Pklr	18770	194.72	12.82	355.98
LOC100046168	100046168	194.63	165.21	154.49
Gabarapl1	57436	194.34	272.26	219.08
Echdc2	52430	193.48	191.52	203.96
Entpd8	72090	193.1	176.88	166.01
Acadvl	11370	192.43	303.73	214.04
Mat2a	232087	191.67	193.05	169.61
Slc40a1	53945	191.48	111.93	198.61
Aox3	71724	190.14	63.81	70.35
Sdr42e1	74032	189.95	180.71	121.68
EG666053	666053	189.28	129.53	242.43
Tmem56	99887	188.52	352.14	137.72
Aldh4a1	212647	188.42	181.76	158.91
Crp	12944	187.56	210.08	160.14
Mcfd2	193813	187.47	233.13	293.96
Ubl5	66177	186.42	180.13	238.42
Sephs2	20768	185.94	174.97	196.25
Mup4	17843	185.37	147.23	88.25
Sdha	66945	185.18	181.57	281.41
Gpx4	14779	183.08	210.75	267.21
Il1r1	16177	182.98	207.01	132.48
667277	667277	181.45	146.94	206.94
Hnrpdl	50926	181.07	155.55	206.84
Cyp2c70	226105	180.79	10.33	97.71
Cd81	12520	180.5	128.48	134.12
Gcgr	14527	179.64	167.12	131.86
D14Ertd449e	66039	179.64	134.79	218.87
Pex5	19305	179.45	173.05	221.55
Ndufa9	66108	178.97	170.57	232.35
Cyb5b	66427	178.59	31.09	165.7
C1qa	12259	178.21	106.19	148.83
Aldh3a2	11671	178.11	337.5	223.19
Acsl5	433256	177.45	97.19	267.93
Hsd3b7	101502	177.35	101.21	117.15
F12	58992	177.06	201.94	202.42
Eif4e2	26987	176.78	156.12	282.95
Sar1b	66397	176.68	221.17	239.14
EG432817	432817	176.49	161.57	316.17
Tob1	22057	175.06	178.12	120.54
Sra1	24068	174.49	169.61	204.58
Pim3	223775	174.3	734.12	140.09
Aqp8	11833	174.1	7.37	371.3
Rpa1	68275	174.01	131.92	126.82
1810035L17Rik	380773	173.25	123.6	209.82
Serpind1	15160	172.96	126.56	158.09
Slc25a1	13358	172.77	54.91	221.86
Romo1	67067	172.48	168.85	233.89
Klhdc10	76788	171.62	137.95	234.1
Aldh2	11669	171.43	144.16	216.2
C9	12279	171.05	54.62	77.86
Sec61b	66212	170.38	63.04	356.08
C6	12274	170	84.37	230.7
Tars	110960	169.33	89.35	208.9
Grinl1a	28015	169.05	159.76	184.73
Uqcrc1	22273	168.09	192.95	217.84
Gabarap	56486	167.71	152.39	172.18
Krt18	16668	167.23	233.13	391.98
Cyp2c50	107141	167.23	333.19	131.86
Aldh7a1	110695	166.76	192.09	196.86
Rnf181	66510	166.28	94.42	177.22
Ndufa2	17991	165.13	200.32	228.54
Suclg2	20917	164.75	133.55	158.39
Ghr	14600	164.18	81.7	138.85
Slc38a4	69354	164.08	299.81	187.3
Pnpla2	66853	163.51	489.79	159.53
Psma4	26441	163.41	162.15	246.64
Ndufb8	67264	163.03	152.3	180.2
Ces1	12623	162.94	92.7	165.39
Slc25a10	27376	162.65	287.85	112.42
1810063B05Rik	67892	162.46	225.76	152.64
Copb2	50797	162.27	131.44	231.63
Acox2	93732	161.89	226.24	130.93
Asl	109900	161.89	1230.7	209.1
Acad11	102632	161.79	297.61	132.17
Insig2	72999	160.74	272.45	90.31
Cyp1a2	13077	160.46	62.85	163.43
Cyp4v3	102294	160.26	129.24	131.65
Gstm6	14867	160.07	30.42	168.58
Cp	12870	159.98	129.43	216.92
OTTMUSG00000016789	100042922	159.5	89.54	133.81
Tcea1	21399	159.31	110.78	162.82
Scd1	20249	159.02	16.55	214.55
Ctnnb1	12387	158.93	103.51	149.65
Fh1	14194	158.45	476.69	216.82
Aspdh	68352	157.31	188.84	111.7
Cpn1	93721	156.54	115.75	204.88
Ifi47	15953	156.35	59.98	82.18
1110038D17Rik	68778	156.16	145.69	202
Pabpc1	18458	155.4	165.59	163.43
Vamp8	22320	155.11	214.95	144.2
Ehhadh	74147	155.11	1162.69	113.96
Prdx4	53381	154.82	78.54	174.95
Acadl	11363	154.82	309.85	190.38
Lifr	16880	153.87	90.69	71.38
Ftcd	14317	153.58	150.48	72.72
1110008F13Rik	67388	152.25	205.29	213.73
Xylb	102448	152.15	128.48	211.16
Dnaja3	83945	150.81	198.31	156.03
Tspan31	67125	150.34	278.47	188.22
Ddx17	67040	149.96	124.27	127.54
Eif3c	56347	148.81	118.05	193.06
Nr2f6	13864	148.05	89.83	119.31
Msra	110265	147.95	139.95	154.59
Ugt2b34	100727	146.9	118.81	143.38
Cpn2	71756	146.61	144.07	85.37
Psap	19156	146.42	199.84	169.09
Cox4i1	12857	146.42	220.69	232.04
Bhmt2	64918	146.33	193.24	143.48
Vdac1	22333	145.95	127.9	141.01
Mrpl53	68499	145.85	117.95	145.23
Agxt	11611	145.66	234.85	49.06
Mup2	17841	145.37	130.01	82.69
Gak	231580	145.28	137.37	202.52
Eef1d	66656	144.9	178.79	137.72
Ctsd	13033	144.8	131.63	237.08
Egfr	13649	144.32	123.21	133.81
Higd2a	67044	143.94	136.51	137.1
Acss2	60525	143.75	30.8	328.62
OTTMUSG00000005521	432554	143.56	159.09	167.55
Tpi1	21991	142.99	170.38	266.8
C8b	110382	142.41	88.68	105.32
Cxcl12	20315	142.41	110.87	127.02
Mlxipl	58805	142.32	53.09	115.61
Abca1	11303	141.56	100.73	140.19
Taldo1	21351	141.27	78.92	228.23
Bphl	68021	141.08	120.73	142.04
Cfh	12628	140.89	88.78	148.11
Ssr4	20832	140.89	115.66	263.41
Lamp1	16783	140.79	89.35	152.94
Hadh	15107	140.12	164.83	133.81
Tmem59	56374	140.03	147.03	138.13
Hal	15109	139.46	280.2	88.04
S100a10	20194	139.36	150.48	177.42
D4Wsu53e	27981	139.36	178.03	154.28
Bsg	12215	139.26	104.85	185.55
Cyp2a12	13085	138.88	150.76	132.48
Aes	14797	138.6	77.77	184.31
Scarb1	20778	137.64	143.59	81.67
Ninj1	18081	137.26	118.72	148.01
Coq9	67914	137.07	108.77	161.89
Gulo	268756	136.88	79.5	165.29
Clptm1l	218335	136.31	84.66	203.34
Lyrm5	67636	136.31	177.36	89.89
Ces6	102022	135.92	121.59	67.57
Litaf	56722	135.83	107.05	115.4
Spcs1	69019	134.97	84.95	142.76
Suclg1	56451	134.59	207.3	129.9
Acadm	11364	134.4	407.62	147.18
Tmem123	71929	133.54	101.79	134.53
Akr1d1	208665	133.44	137.75	106.45
Psme1	19186	133.35	99.68	133.09
Idh1	15926	133.16	60.55	260.32
Calr	12317	132.49	95.47	145.95
Cfhr1	50702	131.44	135.65	96.79
Gldc	104174	131.34	133.45	74.67
Ctsz	64138	131.34	123.12	141.12
Aadat	23923	131.25	179.75	89.89
Tram1	72265	130.58	66.2	262.79
Ift20	55978	130.48	86.57	197.07
Cps1	227231	129.72	248.25	75.7
Cstb	13014	129.43	82.65	274.11
Apol7a	75761	129.24	68.69	106.04
Sema4g	26456	128.77	136.22	113.14
Idh3b	170718	128.29	161.1	171.87
Uqcrfs1	66694	128.29	195.92	181.54
Mrpl52	68836	128	100.06	187.5
Ccbl1	70266	127.81	78.06	79.92
Aldh8a1	237320	127.81	112.6	120.65
Itih2	16425	127.33	152.01	99.67
Aox1	11761	127.05	83.9	231.32
Hagh	14651	126	119.77	123.32
LOC100048120	100048120	125.9	129.34	137.62
Ttc39c	72747	125.42	94.99	101.62
Igfbp1	16006	125.14	855.99	68.09
Mbp	17196	124.85	107.81	126.92
Ppp1r3b	244416	124.66	42.09	67.16
Ndufa13	67184	124.47	137.37	183.29
Rnh1	107702	124.09	77.49	116.33
Coasy	71743	123.99	115.75	177.63
Abcd3	19299	123.61	158.13	136.8
Snrpd3	67332	123.61	101.69	136.59
Lypla1	18777	123.52	139.48	152.53
Serping1	12258	123.23	120.06	93.49
OTTMUSG00000015247	433464	122.94	102.26	169.71
Nsmce4a	67872	122.47	104.75	125.28
Cyp2c44	226143	121.99	76.24	96.27
Acy3	71670	121.42	77.01	118.9
Gck	103988	121.42	3.73	157.88
Epm2aip1	77781	121.13	89.54	146.36
Eif4a1	13681	120.75	130.39	186.17
LOC677654	677654	120.46	85.71	122.5
Ngrn	83485	120.27	89.92	141.32
Hsd17b2	15486	120.08	53	125.07
Ech1	51798	119.51	283.93	123.22
Afm	280662	119.12	50.13	103.99
Cmtm6	67213	119.03	40.47	112.73
Shmt1	20425	118.93	99.39	111.6
Copb1	70349	118.27	112.12	147.8
Cyp8b1	13124	117.88	558.67	105.53
Cebpb	12608	117.69	293.3	136.18
March6	223455	117.22	174.3	118.18
Irgm2	54396	116.93	68.02	62.64
Ndufs2	226646	116.74	128	130.62
Ccbl2	229905	116.55	85.33	144.41
EG624219	624219	116.36	8.71	116.33
Igbp1	18518	116.17	125.89	106.25
Cyp2c37	13096	116.17	359.79	77.96
Hspd1	15510	115.78	159.95	146.88
Cct5	12465	115.69	103.51	141.01
Csnk2b	13001	115.69	89.73	130.11
Tomm6	66119	115.69	112.5	168.58
Acsl1	14081	115.21	203.57	52.56
Fxyd1	56188	114.92	100.64	103.68
Hist1h2bc	68024	114.73	90.88	133.5
Immt	76614	114.73	115.85	133.81
Psma7	26444	114.35	155.55	166.52
Atf4	11911	113.97	85.71	165.49
Lasp1	16796	113.49	54.24	95.76
Tsr1	104662	113.49	99.49	122.29
Lass2	76893	113.3	79.4	105.63
Golga4	54214	112.35	116.8	151.61
Parva	57342	111.3	71.36	117.97
Hamp2	140552	111.2	34.82	31.58
Trfr2	50765	111.11	144.36	113.34
Pfn1	18643	111.01	113.36	168.89
Ndufb10	68342	110.92	143.21	140.19
Col18a1	12822	110.72	89.35	92.57
Tcp1	21454	110.63	168.08	158.19
Fmo1	14261	110.53	180.61	109.74
Dhcr24	74754	110.44	49.36	193.57
Ugt2b38	100559	109.67	21.43	51.43
Itm2c	64294	109.39	46.01	117.46
Fam134a	227298	109.29	87.82	112.11
Rnf103	22644	109.01	107.33	133.2
Tmem176b	65963	109.01	87.44	220.93
Papola	18789	108.82	74.52	127.64
Rac1	19353	108.43	90.02	142.56
Cyp4f14	64385	108.34	24.49	89.79
Sdhd	66925	108.34	115.08	119.62
H2-D1	14964	108.15	69.07	94.11
Rarres1	109222	107.96	111.45	72.72
Atp5d	66043	107.96	117.19	123.22
Ifit3	15959	107.86	89.35	37.64
Ext1	14042	107.77	83.23	144.3
Akr1c12	27383	107.29	95.28	150.58
1810043H04Rik	208501	106.91	96.52	132.99
ENSMUSG00000074846	100043714	106.91	110.2	153.15
Akr7a5	110198	106.81	99.59	94.63
Grb7	14786	106.72	92.89	131.86
Pdia4	12304	106.52	75.96	100.49
H6pd	100198	106.14	82.27	83.62
9530068E07Rik	213673	105.28	94.71	104.29
Akr1a4	58810	105.09	74.14	116.84
Ociad1	68095	104.9	152.39	153.56
Tmem176a	66058	104.81	62.28	124.86
Sult1a1	20887	104.52	284.02	57.08
Abhd14b	76491	104.42	84.66	118.28
Masp2	17175	104.14	108	106.25
Cops6	26893	104.14	127.81	119.72
Sec11a	56529	104.04	64.76	145.13
Ghitm	66092	104.04	125.32	133.3
Rab5a	271457	104.04	92.6	108.72
Nrn1	68404	103.95	28.99	87.73
Apoa4	11808	103.95	1039.86	730.67
Actr3	74117	103.85	77.77	123.94
Mthfd1	108156	103.76	113.84	91.23
Ak3	109707	103.57	83.32	85.57
LOC236598	236598	103.18	55.58	64.08
Repin1	58887	102.99	75.86	102.85
Lrp1	16971	102.9	66.49	69.84
Mgll	23945	102.9	153.73	79.4
Sfrs2	20382	102.8	130.1	159.11
Got1	14718	102.8	463.58	92.88
Prdx5	54683	102.13	109.34	126.51
Hsd3b5	15496	101.85	4.21	55.54
Arf1	11840	101.85	79.02	133.5
Skp1a	21402	101.66	121.01	88.97
Cd1d1	12479	101.47	163.11	80.95
Dtymk	21915	101.27	68.69	124.35
100042773	100042773	100.51	86.67	167.55
Aqp9	64008	100.42	120.15	87.01
Ube2d3	66105	100.42	107.43	121.37
Cth	107869	100.32	650.51	76.32
Ndufa8	68375	100.22	95.76	162.82
Pcbp2	18521	100.03	108.58	120.65
Psma6	26443	100.03	123.02	101.41
Rrbp1	81910	99.75	66.01	132.37
Ostc	66357	99.27	48.21	174.34
Phlda1	21664	99.17	94.99	80.64
Slc33a1	11416	99.08	56.54	182.98
Carkd	69225	98.98	99.97	127.85
Rhou	69581	98.79	34.53	109.03
Lect2	16841	98.6	46.97	130.42
Rer1	67830	98.32	81.12	110.36
Ogt	108155	97.36	77.77	117.77
Vkorc1	27973	97.07	121.59	114.78
Tmem86b	68255	96.69	86	108.41
Surf4	20932	96.6	74.71	164.15
Sigmar1	18391	96.5	57.49	119.52
Dnajc19	67713	96.5	114.22	118.8
Aass	30956	96.22	341.61	94.11
Zfp598	213753	96.12	70.03	89.79
Dad1	13135	96.02	104.18	190.9
Amy1	11722	95.93	116.9	104.91
Bola1	69168	95.93	85.81	128.77
Hnf4a	15378	95.83	112.6	84.75
Mbl1	17194	95.74	85.71	77.45
Timm8b	30057	95.45	99.39	95.55
Uqcrc2	67003	95.45	87.72	139.57
Creld2	76737	95.26	90.78	129.8
Ndufa7	66416	94.88	125.7	129.8
Faah	14073	94.78	56.92	97.4
Hmgcl	15356	94.78	189.51	92.67
Dstn	56431	94.5	121.59	131.55
1300018I05Rik	74157	94.4	64.96	89.48
Il1rap	16180	94.21	84.18	78.07
Ndufa5	68202	93.92	140.43	119.52
Igfbp7	29817	93.83	75.1	62.43
Aldh6a1	104776	93.54	110.97	72.41
Pdia6	71853	93.16	42.19	181.95
Yif1a	68090	92.97	108.67	84.24
Proc	19123	92.78	76.82	96.68
Top2b	21974	92.59	86.29	108
Cope	59042	92.59	66.96	129.6
Gjb1	14618	92.49	68.11	115.92
Herpud1	64209	92.11	199.55	169.09
OTTMUSG00000000971	100034251	91.73	48.88	73.03
Ssr3	67437	91.63	46.97	164.36
Cd74	16149	91.63	79.02	98.64
Acp5	11433	91.44	62.28	69.53
Ganab	14376	91.06	87.91	113.34
Psmc3	19182	90.39	125.22	140.09
Tmem66	67887	90.11	96.91	91.64
Cmc1	67899	90.01	89.64	133.92
Oaz1	18245	89.82	56.25	80.84
Glrx5	73046	89.82	110.49	130.93
2310044H10Rik	69683	89.73	78.25	80.43
Glyctk	235582	89.63	97.77	114.06
Epn1	13854	89.53	83.71	109.13
Ywhae	22627	89.53	84.57	108.61
Aldh9a1	56752	89.44	79.11	79.92
Paics	67054	89.25	90.5	114.17
Gne	50798	89.06	152.49	134.74
Ugt2b1	71773	88.77	50.51	80.43
Rpl4	67891	88.48	101.21	163.23
Arpc2	76709	88.39	90.21	149.76
1300017J02Rik	71775	88.01	69.83	121.98
Pxmp2	19301	87.53	141.29	53.48
Dnpep	13437	87.43	56.82	137.52
Arl6ip1	54208	87.34	56.82	72.92
Scly	50880	87.15	60.36	108.41
Agmat	75986	87.05	167.12	72.41
Uroc1	243537	86.96	70.12	55.75
1500032L24Rik	69029	86.96	62.75	101.31
Nr1h3	22259	86.86	73.76	90.2
Stard5	170460	86.67	138.81	134.02
Prpf19	28000	86.29	65.43	138.75
Mlycd	56690	86.1	100.73	80.64
Serp1	28146	85.91	43.62	195.94
Prodh	19125	85.81	70.31	58.22
Sqrdl	59010	85.72	59.41	101.72
Map1lc3b	67443	85.62	126.66	70.66
Rcl1	59028	85.53	72.9	78.68
Txn2	56551	85.43	114.7	119.93
Hdgf	15191	85.33	66.77	100.18
Gpsn2	106529	85.33	59.89	106.35
Prdx2	21672	85.24	87.24	109.85
Hint2	68917	85.14	133.26	95.65
Txnrd1	50493	85.05	84.09	121.57
Lyz1	17110	84.86	61.8	79.61
Rnasek	52898	84.76	61.8	139.78
Man2a1	17158	84.67	105.8	89.89
Ndufa3	66091	84.67	80.64	68.19
Slc39a14	213053	84.57	91.26	98.84
Hsd17b11	114664	84.48	247.67	91.03
Fcgrt	14132	84.28	102.55	75.8
Hopx	74318	84.28	108.29	81.25
Psmc6	67089	84.28	85.62	129.08
Fads1	76267	84	29.66	128.67
Creg1	433375	83.81	103.12	158.5
Fus	233908	83.71	109.73	82.8
Fam120a	218236	83.43	117	104.5
Trp53inp2	68728	83.33	98.72	78.27
Grina	66168	83.04	102.36	134.53
Tmprss6	71753	82.66	42.76	62.02
Tlcd2	380712	82.66	60.65	52.87
Ppp1r3c	53412	82.47	19.32	35.07
Tmem150	232086	82.47	29.18	57.5
2310035C23Rik	227446	82.47	62.95	69.63
Gpr146	80290	82.38	47.64	109.03
Cdc42	12540	81.99	48.6	98.12
Slco1a1	28248	81.8	29.94	98.53
Atp5f1	11950	81.8	65.91	100.18
Rab18	19330	81.8	96.62	99.15
1110020G09Rik	68646	81.8	61.7	61.71
Ppa1	67895	81.61	163.87	86.81
EG666105	666105	81.33	62.18	49.37
OTTMUSG00000012478	100042719	81.33	79.21	131.55
Gsta4	14860	81.23	31.95	105.01
Psmb3	26446	81.13	103.41	141.94
Pold4	69745	81.04	73.66	93.29
Ext2	14043	80.56	56.06	67.78
Rps26	27370	80.56	101.59	121.16
Mst1	15235	80.37	82.56	93.49
Gpt	76282	80.37	157.75	63.98
Hsd17b12	56348	80.28	46.97	100.49
Adh4	26876	79.99	41.33	63.36
Ces5	234673	79.89	29.18	79.92
Gpr175	24100	79.89	79.11	83.83
F11	109821	79.7	28.89	60.79
C730025P13Rik	227615	79.61	75.57	77.45
Sds	231691	79.61	317.03	94.63
Acat3	224530	79.51	63.33	61.2
Ifi35	70110	79.23	60.17	73.44
Dek	110052	79.23	64.76	106.56
Nnmt	18113	79.23	425.51	43.71
EG630951	630951	79.03	14.16	262.28
Bckdha	12039	78.94	69.45	100.39
Tpp2	22019	78.75	50.41	88.25
100043472	100043472	78.75	77.49	104.29
Tank	21353	78.75	55.68	119.31
Tgm2	21817	78.46	42.47	73.44
Pcbp1	23983	78.37	69.93	98.33
LOC100046770	100046770	78.27	64.48	92.57
Iigp1	60440	78.18	49.27	46.39
Hhex	15242	78.18	45.82	68.91
Tm7sf2	73166	78.18	30.13	65.93
Hao1	15112	78.08	32.62	60.17
Iyd	70337	78.08	67.44	68.4
Ugt2b35	243085	78.08	54.62	126.61
Ctage5	217615	77.98	75.96	75.19
Axl	26362	77.89	56.15	57.6
1300014I06Rik	66895	77.89	59.12	79.71
Nbr1	17966	77.7	91.84	98.74
Psmd8	57296	77.6	82.17	117.77
Tceb2	67673	77.6	73.85	127.95
Kmo	98256	77.51	95.18	61.71
Psmb1	19170	77.41	96.81	113.86
Pla2g12b	69836	77.32	53.28	50.5
Slc2a2	20526	76.84	66.58	116.43
Clcn3	12725	76.55	61.89	79.71
Ap2s1	232910	76.55	77.39	92.47
Ypel2	77864	76.36	34.15	24.17
Ifnar2	15976	76.36	100.64	65.42
Slc16a7	20503	76.08	156.5	100.18
Timm17a	21854	75.98	95.57	102.24
Dazap2	23994	75.98	76.53	80.43
Ptpn3	19257	75.88	27.46	76.63
Slc29a1	63959	75.88	117.38	55.23
Paqr9	75552	75.79	59.02	35.79
Glyat	107146	75.5	66.68	102.24
Qsox1	104009	75.31	39.89	69.32
Akr1c13	27384	75.31	52.23	98.12
Carhsp1	52502	75.03	46.59	80.74
Phb2	12034	75.03	140.15	85.78
Ddrgk1	77006	74.93	70.03	76.11
BC025446	223631	74.83	44.96	60.17
Gpd1	14555	74.74	70.98	73.85
Apcs	20219	74.55	27.07	63.46
Rpl22	19934	74.45	80.64	47.42
Calm2	12314	74.45	52.52	93.08
Net1	56349	74.26	60.75	47.62
Taok1	216965	74.17	65.72	107.28
Ccdc25	67179	74.07	47.74	65.11
Clta	12757	73.98	76.82	114.99
Clec2d	93694	73.88	137.95	61.71
E430025E21Rik	223593	73.78	46.68	88.97
Alad	17025	73.78	54.91	95.14
Nedd4	17999	73.4	59.12	95.76
Mdh2	17448	73.31	105.13	123.63
Cd59a	12509	73.21	45.25	62.95
Sardh	192166	73.21	68.69	67.47
Nop10	66181	73.21	83.8	133.3
G0s2	14373	73.21	309.76	43.2
Them2	66834	73.12	71.46	83.41
Arhgef12	69632	73.02	61.13	62.54
Keg1	64697	72.93	14.83	72.82
Gstk1	76263	72.93	86.48	55.64
Fdx1	14148	72.73	75.57	100.59
Cyp2c68	433247	72.73	58.74	69.53
Fars2	69955	72.54	31.66	104.91
Aacs	78894	72.35	3.25	232.66
Deb1	26901	72.26	86.86	87.73
1810014F10Rik	69064	72.26	91.26	67.06
Mcoln1	94178	72.16	62.37	81.46
2310003F16Rik	67693	72.07	64.29	100.9
Ormdl3	66612	71.97	46.59	53.59
Cnpy2	56530	71.97	72.61	77.86
Degs1	13244	71.78	61.7	87.12
Nicn1	66257	71.78	51.85	72.41
Banf1	23825	71.68	91.74	128.05
Map1lc3a	66734	71.68	113.36	71.38
Hsp90aa1	15519	71.59	85.33	82.39
EG666634	666634	71.49	30.42	72.1
Ang	11727	71.49	84.09	54.41
Lpgat1	226856	71.11	94.8	62.43
1110038B12Rik	68763	71.02	72.23	86.29
Hebp1	15199	70.63	78.83	81.77
Dynlrb1	67068	70.54	70.89	71.48
Pnpo	103711	70.44	94.99	73.54
Jund	16478	70.25	51.94	66.75
Pipox	19193	70.25	49.46	55.85
Xpnpep1	170750	70.06	51.47	112.32
Eif4g1	208643	69.97	44.67	98.74
Lman1	70361	69.87	52.71	131.76
Uimc1	20184	69.68	78.25	90
Mfn2	170731	69.68	88.87	73.44
Ndufv3	140627	69.58	57.3	75.6
Cct6a	12466	69.49	86.77	90
Slc6a13	14412	69.39	35.59	86.91
Psmd14	59029	69.39	67.44	108.2
Stard7	99138	69.3	59.5	75.8
Stap2	106766	69.11	40.66	78.68
Ei24	13663	69.01	100.54	49.27
Ywhab	54401	69.01	50.13	91.85
Gclc	14629	68.92	17.22	69.94
Coq7	12850	68.73	75.96	93.29
Anapc13	69010	68.73	51.28	75.91
Dlc1	50768	68.53	37.5	56.06
Snap47	67826	68.53	43.62	62.95
Actr2	66713	68.44	40.75	83.83
Mafb	16658	68.44	165.78	61.92
Cct7	12468	68.34	73.47	102.13
2900073G15Rik	67268	68.15	46.11	86.81
Ccs	12460	68.15	100.73	63.87
Eif4ebp1	13685	67.87	64.09	76.83
Kynu	70789	67.87	86.1	65.93
Pex1	71382	67.77	72.99	77.96
Akr1c14	105387	67.68	23.53	75.49
Pros1	19128	67.68	142.82	97.71
Nisch	64652	67.39	60.75	74.47
Pqlc1	66943	67.01	32.91	87.53
Lsr	54135	67.01	31.76	108.41
Pccb	66904	67.01	57.78	69.01
Sacm1l	83493	66.91	56.54	93.7
Pdcd6	18570	66.63	78.63	63.87
Qprt	67375	66.53	33.29	74.98
Capns1	12336	66.15	52.33	83.72
Ugdh	22235	66.05	33.29	185.75
Eif3h	68135	66.05	70.69	81.15
Slc25a15	18408	66.05	104.56	61.4
Tprkb	69786	65.96	55.29	54.72
2900064A13Rik	73024	65.86	55.77	69.32
Sgpp1	81535	65.77	51.47	48.86
Rraga	68441	65.19	67.73	67.47
Pigr	18703	65.19	126.75	50.4
St6galnac6	50935	65.1	59.22	41.14
Fam63a	75007	65.1	84.95	70.87
Usf2	22282	65	46.01	55.13
Dio1	13370	64.91	54.53	64.28
Cdk2ap2	52004	64.91	46.97	92.67
Fcho2	218503	64.91	61.7	68.09
EG240549	240549	64.91	95.38	16.35
Cct3	12462	64.62	82.46	84.65
Spint2	20733	64.62	63.14	72.1
Slc25a23	66972	64.53	29.56	57.7
Gsdmd	69146	64.24	41.71	57.29
Pdrg1	68559	64.24	48.5	51.53
Lias	79464	64.24	47.16	77.55
Mrpl12	56282	64.05	92.51	89.79
Rpn2	20014	63.86	43.05	116.94
2700060E02Rik	68045	63.86	53	51.84
Phkb	102093	63.86	52.81	89.38
Nox4	50490	63.76	29.08	49.16
Glrx	93692	63.76	188.65	93.49
Cd5l	11801	63.67	58.35	44.95
Mrps26	99045	63.67	68.59	70.04
Aurkaip1	66077	63.57	65.15	93.29
Raph1	77300	63.48	45.06	104.5
D230025D16Rik	234678	63.38	72.32	55.75
Arhgap29	214137	63.28	37.5	52.25
Habp2	226243	63.09	31.19	57.6
Prpf8	192159	63.09	47.74	48.14
Mapk1ip1l	218975	63.09	58.45	87.94
Mcee	73724	63	82.27	60.89
Eed	13626	62.9	36.93	54.51
Slc22a1	20517	62.9	33.39	72.72
Gltpd2	216871	62.9	49.94	61.2
Hfe	15216	62.62	65.34	81.97
Id3	15903	62.52	25.45	31.06
Aldh1a7	26358	62.43	32.62	159.53
EG624251	624251	62.43	70.89	70.56
Igfbp2	16008	62.33	252.55	57.29
Dusp1	19252	62.23	33.77	31.06
Ebp	13595	62.23	46.3	70.97
Uba1	22201	62.23	45.25	87.22
Mrpl35	66223	62.23	56.73	69.32
Rnf13	24017	62.14	42.47	70.35
Ahsa1	217737	62.14	71.17	71.89
Mapkapk5	17165	61.76	50.89	72.31
Ptplad1	57874	61.76	141.29	99.77
Rexo2	104444	61.66	79.59	95.86
Limd1	29806	61.47	57.49	78.79
Txndc17	52700	61.47	58.26	65.31
Rpl34	68436	61.38	35.87	67.78
OTTMUSG00000005793	668157	61.38	50.99	78.07
Retsat	67442	61.38	493.14	112.42
Fpgs	14287	61.18	86.77	28.7
B3gat3	72727	61.18	62.85	46.59
Acat2	110460	61.09	17.6	172.9
0610007C21Rik	381629	60.9	60.08	57.08
Nr0b2	23957	60.71	24.2	33.53
Tuba4a	22145	60.71	26.59	115.81
Rsad2	58185	60.61	76.34	19.54
Dctn2	69654	60.52	60.17	79.61
Osbpl8	237542	60.33	33.48	78.89
Furin	18550	60.04	50.8	58.42
1300001I01Rik	74148	59.94	68.97	30.14
Atg5	11793	59.94	60.17	80.84
Perp	64058	59.85	48.41	76.52
Mbd1	17190	59.85	54.15	92.36
AW112010	107350	59.75	51.37	58.73
Es22	13897	59.56	37.12	58.22
Sec24a	77371	59.28	74.04	82.39
Rnf114	81018	59.28	58.45	62.95
Dexi	58239	59.08	22.1	36.82
Abcc3	76408	59.08	149.43	85.68
Gadd45g	23882	58.99	71.84	30.65
Echs1	93747	58.99	64.19	70.45
Ecm1	13601	58.89	74.14	61.2
F9	14071	58.89	60.94	63.77
Fech	14151	58.89	49.08	63.36
Mrps12	24030	58.89	56.06	67.57
Dhx15	13204	58.7	59.31	66.34
Rnf4	19822	58.7	93.85	73.75
Acsm1	117147	58.61	56.54	102.03
Sparc	20692	58.42	35.97	51.74
Chchd1	66121	58.42	47.26	77.55
Ndufa10	67273	58.42	69.16	82.8
Tm4sf4	229302	58.42	68.11	108.41
Ubl3	24109	58.32	66.77	82.49
Use1	67023	58.32	67.73	59.24
LOC100047794	100047794	58.32	50.8	68.19
Ddb1	13194	58.32	43.34	108.82
Vdac3	22335	58.03	59.89	81.46
Jtb	23922	58.03	48.5	57.8
Rnf149	67702	57.94	53.38	53.38
Mrpl24	67707	57.94	78.06	69.53
Scap	235623	57.75	47.93	69.94
Gm2a	14667	57.65	21.81	54
Nol7	70078	57.56	50.51	73.95
Proz	66901	57.46	35.68	66.55
Fkbp8	14232	57.37	43.34	89.07
BC031181	407819	57.27	54.15	62.95
Tob2	57259	57.08	59.5	74.36
Sec61a1	53421	56.98	28.7	108.1
Afmid	71562	56.89	100.16	11.21
Gpt2	108682	56.89	193.05	88.35
Spp1	20750	56.79	32.33	85.06
Gbe1	74185	56.79	13.2	155.62
Ppp1ca	19045	56.79	47.93	60.68
Efha1	68514	56.7	36.64	69.84
Car3	12350	56.51	5.36	24.68
Zcchc6	214290	56.51	35.4	49.78
LOC100047868	100047868	56.51	73.18	72.2
Chka	12660	56.41	13.58	15.02
Aldoa	11674	56.41	65.82	108.72
Hsd17b10	15108	56.41	247	66.65
Csrp1	13007	56.32	43.24	66.65
Dcn	13179	56.13	66.2	58.63
Mgat1	17308	56.13	42.28	49.47
EG241041	241041	55.65	7.17	41.35
Gjb2	14619	55.65	62.66	71.69
4933403F05Rik	108654	55.55	24.59	42.17
Timm44	21856	55.55	49.55	69.63
Acads	11409	55.46	54.72	62.95
Urod	22275	55.46	44.29	67.16
H2-Aa	14960	55.36	34.06	45.98
Rbpms2	71973	55.36	32.24	56.16
Mocs1	56738	55.36	41.23	57.91
a2ld1	223267	55.17	36.93	32.81
H2-Ab1	14961	55.08	34.06	35.79
Nr1h4	20186	55.08	61.32	48.24
Tns1	21961	55.08	77.39	42.89
1110020P15Rik	66152	54.98	66.29	69.32
Dlst	78920	54.89	106.86	70.97
Lactb2	212442	54.79	36.54	85.78
Prdx3	11757	54.79	50.32	79.09
Rdx	19684	54.69	35.87	48.96
Cox7a2l	20463	54.69	67.16	52.15
Tmed9	67511	54.69	42	93.08
Sec14l4	103655	54.69	83.13	55.95
Slc7a2	11988	54.5	215.24	66.24
Grn	14824	54.5	127.42	69.94
Angptl3	30924	54.22	25.73	41.86
Steap4	117167	54.22	15.78	47.52
Grsf1	231413	54.22	69.26	60.38
Ptprf	19268	53.93	23.05	73.03
Ddx5	13207	53.93	39.32	42.17
Stt3b	68292	53.93	48.31	68.29
Slc19a2	116914	53.84	44.29	47.42
Myo1b	17912	53.74	56.92	55.44
Setd3	52690	53.64	64.19	67.57
Park7	57320	53.64	52.81	73.44
Psma1	26440	53.45	48.6	75.19
D19Wsu162e	226178	53.45	72.51	60.68
EG214403	214403	53.36	30.52	57.91
Slc38a2	67760	53.36	70.03	58.01
Psme2	19188	53.17	42.86	71.69
Eif3m	98221	53.17	77.39	67.57
Psmc4	23996	53.17	65.05	78.07
Slc25a44	229517	52.88	26.5	89.48
Hyi	68180	52.79	30.42	70.66
Atp13a3	224088	52.79	45.44	61.1
H2afx	15270	52.69	40.27	67.16
EG627199	627199	52.4	43.81	86.71
EG545208	545208	52.31	56.63	54.92
Mrpl4	66163	52.21	31.28	44.33
Atp6v0d1	11972	52.12	43.91	72.41
Slc9a3r1	26941	52.02	27.65	86.29
Eif2ak1	15467	51.93	50.7	45.15
Bok	51800	51.83	27.84	30.44
Nqo2	18105	51.83	26.5	64.7
Fam162a	70186	51.83	50.32	56.88
672857	672857	51.64	25.35	21.29
Hpgd	15446	51.64	36.83	39.6
Actn4	60595	51.64	46.3	58.11
Hs6st1	50785	51.35	32.62	75.7
Zfyve19	72008	51.35	37.21	64.18
Psmc5	19184	51.35	64.96	84.75
Acsm3	20216	51.26	42.57	39.6
Rbm7	67010	51.26	59.31	62.12
Tmem37	170706	51.26	52.9	87.01
Txndc5	105245	51.16	23.34	63.67
Alas2	11656	51.07	16.74	33.53
Serpina6	12401	50.97	11.67	61.2
Slc35d2	70484	50.97	18.65	60.89
Cuta	67675	50.97	42.38	80.12
Ube2e3	22193	50.88	42.95	45.67
Maged1	94275	50.88	39.13	65
Znrd1	66136	50.69	36.64	57.39
Rhobtb1	69288	50.59	54.72	39.6
Ccdc6	76551	50.49	46.11	69.53
Cyp4f15	106648	50.4	101.21	17.69
Fcna	14133	50.3	47.64	46.59
1810008A18Rik	108707	50.3	37.21	48.96
Ftsj3	56095	50.21	69.83	54.82
Mrpl11	66419	50.21	54.81	65
Trak1	67095	50.21	47.26	72.2
Nit2	52633	50.11	24.78	53.9
Sucla2	20916	50.11	46.4	48.44
Pycrl	66194	50.11	45.25	67.99
Peci	23986	50.11	112.88	47.11
Mbnl1	56758	50.02	44.48	67.78
Atp6v1e1	11973	50.02	72.03	77.55
Tmem93	66048	50.02	56.06	75.8
Mtap7d1	245877	49.92	29.27	65.21
Fkbp2	14227	49.92	47.35	82.9
Idh3g	15929	49.92	58.93	73.95
Gsto1	14873	49.83	71.17	33.74
Hspb8	80888	49.83	92.51	55.23
Smc1a	24061	49.73	37.98	47.93
Paip2	67869	49.73	34.73	50.19
Nadk	192185	49.73	65.15	56.88
LOC100048021	100048021	49.73	72.23	43.61
Pnrc1	108767	49.64	37.4	21.29
Brd4	57261	49.64	41.71	57.39
Fads2	56473	49.54	49.94	58.52
Tsc22d3	14605	49.54	80.07	37.64
Col4a1	12826	49.35	31.19	40.22
Bag1	12017	49.25	43.24	52.46
Hmox2	15369	49.16	45.92	50.6
Cenpv	73139	49.16	42.86	48.65
Ppp4c	56420	49.06	35.87	42.58
Vps28	66914	49.06	38.17	34.15
Casc3	192160	48.97	55.48	73.64
Cnga3	12790	48.87	27.93	32.5
D11Wsu99e	28081	48.87	32.43	86.6
Prps1	19139	48.87	44.39	60.38
Mrps18c	68735	48.87	42.47	74.98
Fgfr1op2	67529	48.78	35.49	52.97
Stat3	20848	48.68	33.67	51.12
Polr2f	110812	48.59	45.63	48.03
Stbd1	52331	48.59	61.03	96.99
2310016E02Rik	67695	48.59	36.64	116.94
Aup1	11993	48.49	48.79	38.47
Lpcat3	14792	48.49	37.79	57.5
Lipa	16889	48.49	43.14	50.6
Pttg1ip	108705	48.3	63.04	47.11
Ivd	56357	48.11	63.71	29
C2	12263	48.11	33.48	45.77
Cmas	12764	48.11	68.49	52.97
Tmem30a	69981	48.01	29.94	44.12
Stt3a	16430	48.01	28.6	74.77
1110058L19Rik	68002	48.01	35.2	54.1
Nelf	56876	47.92	30.04	36.1
Grcc10	14790	47.92	48.6	30.86
ENSMUSG00000047016	100043806	47.92	46.49	50.19
Pex16	18633	47.82	68.78	41.55
Tmem135	72759	47.82	48.88	54.92
Mpeg1	17476	47.73	26.4	28.59
Sfrs6	67996	47.73	42	34.66
Atp6v0b	114143	47.73	36.06	56.26
Nav2	233235	47.73	42.09	41.35
Slc17a2	218103	47.63	37.88	26.12
St6gal1	20440	47.54	16.36	54.41
Rassf3	192678	47.54	28.03	51.12
Anpep	16790	47.54	40.47	42.07
Ik	24010	47.54	48.98	38.98
Ppt1	19063	47.44	26.31	49.47
Tcea3	21401	47.34	15.98	42.17
LOC100044674	100044674	47.34	63.9	44.74
Clec4g	75863	47.25	42.38	42.48
Snx3	54198	47.15	33.39	45.05
Ctss	13040	46.96	38.27	30.96
Slc16a11	216867	46.87	24.78	34.04
0610007P14Rik	58520	46.87	36.35	81.05
Wapal	218914	46.77	40.27	66.44
Tfpi2	21789	46.68	15.98	58.52
Rbm42	68035	46.58	45.73	55.13
Lrrc59	98238	46.58	47.35	99.36
Plcxd2	433022	46.49	48.41	44.84
Rdh16	19683	46.49	97.86	71.69
Gnb2	14693	46.39	35.97	55.95
Commd6	66200	46.29	27.74	42.58
Rnf187	108660	46.29	42.76	57.19
Eif3i	54709	46.2	57.4	84.24
Cdk5rap3	80280	46.1	31.47	57.91
ENSMUSG00000074747	382423	46.1	36.54	33.84
Snf8	27681	46.01	44.39	43.2
G6pc	14377	45.91	49.94	26.23
Msl3	17692	45.91	35.68	50.09
Hiatl1	66631	45.91	31.95	40.73
Tmem183a	57439	45.82	37.5	42.89
Bbox1	170442	45.82	41.14	64.28
Phyhd1	227696	45.82	35.49	37.03
Tra2a	107871	45.82	60.17	70.97
Snd1	56463	45.63	21.81	80.74
OTTMUSG00000005737	624860	45.63	40.66	59.76
Vps35	65114	45.63	53.28	68.29
Hsdl2	72479	45.53	106.09	34.35
0610007L01Rik	71667	45.34	50.41	75.7
Fcer1g	14127	45.24	26.5	31.16
Slc22a18	18400	45.24	37.5	44.84
Nat15	74763	45.15	46.97	48.34
Snhg1	83673	45.05	54.91	42.58
OTTMUSG00000005391	666646	45.05	43.72	62.54
Snrpe	20643	44.96	45.82	57.39
Twf1	19230	44.86	33.48	47.11
Rbm39	170791	44.86	42	39.8
Mrpl14	68463	44.77	38.36	57.29
Ankrd46	68839	44.67	38.65	37.64
Eif3l	223691	44.67	46.59	59.66
Fam108a	216169	44.58	43.72	65
Tnfrsf1a	21937	44.39	29.66	59.76
Fam125a	73711	44.39	39.7	52.97
Gopc	94221	44.39	30.71	49.27
Wdr74	107071	44.39	40.18	61.61
Ccdc97	52132	44.29	29.66	59.76
Avpi1	69534	44.29	44.39	84.44
BC004728	207818	44.19	21.81	25.3
Usp33	170822	44.1	36.45	43.71
Ccndbp1	17151	43.91	32.91	48.24
9430023L20Rik	68118	43.91	30.04	32.91
Gbp10	626578	43.81	11.1	13.58
EG239760	239760	43.72	45.82	48.65
Ero1lb	67475	43.62	19.23	66.13
Rab14	68365	43.62	39.8	37.85
Mrps18a	68565	43.53	29.18	41.45
2810428I15Rik	66462	43.53	42.67	61.4
BC089597	216454	43.53	46.49	50.6
Ece1	230857	43.43	25.45	45.15
Tyrobp	22177	43.34	33.2	34.04
Idi1	319554	43.24	7.56	136.59
Dpy19l1	244745	43.24	58.93	42.68
EG627788	627788	43.14	29.27	79.92
Snx2	67804	43.14	32.62	52.76
Leng8	232798	43.14	40.18	43.3
LOC100047353	100047353	43.05	36.16	44.33
Cul3	26554	43.05	49.84	63.67
Mapk12	29857	42.95	30.99	44.02
Prr13	66151	42.95	37.88	35.28
Cpox	12892	42.95	100.73	41.24
Ddc	13195	42.86	29.85	21.29
Abhd3	106861	42.86	40.94	52.04
Idh2	269951	42.86	51.37	67.68
C330018D20Rik	77422	42.86	84.66	51.12
Gckr	231103	42.76	14.16	46.08
Sipa1l1	217692	42.76	38.65	39.39
Fbxo21	231670	42.76	66.39	33.02
3110001K24Rik	75698	42.67	25.06	47.42
Atxn2l	233871	42.57	31.09	65.72
Vapa	30960	42.48	49.36	68.6
Stradb	227154	42.48	43.53	65.72
Antxr2	71914	42.29	40.37	44.54
Leo1	235497	42.19	21.33	23.14
Fbxo6	50762	42.19	23.53	46.08
Fkbp4	14228	42.19	30.8	48.03
Dhrs1	52585	42.19	36.73	57.6
Ddost	13200	42.09	24.68	60.89
Usp16	74112	42.09	42	38.78
Sumo1	22218	42	23.05	44.02
Fgd6	13998	42	44.39	40.32
Pgcp	54381	41.81	26.69	35.69
Surf2	20931	41.81	53.38	45.56
Zfand6	65098	41.81	57.97	45.26
4833439L19Rik	97820	41.81	39.8	60.99
Krtcap2	66059	41.81	30.99	87.63
Acot8	170789	41.81	90.21	35.69
Rgs16	19734	41.71	26.5	265.77
EG225228	225228	41.62	48.79	42.99
Anxa7	11750	41.62	51.94	100.18
Ppp2ca	19052	41.62	46.11	66.55
D14Abb1e	218850	41.52	31.28	41.45
Cd82	12521	41.43	26.79	31.58
Slc23a1	20522	41.43	34.82	40.32
Ubp1	22221	41.43	50.22	47.31
Cltc	67300	41.43	46.4	42.89
Mpst	246221	41.43	43.91	39.5
Sys1	66460	41.43	51.56	68.19
Serpina10	217847	41.33	23.72	45.15
Wbp2	22378	41.33	39.41	55.95
C130074G19Rik	226777	41.33	31.86	38.67
Epb4.1l4b	54357	41.24	42.47	45.05
Naprt1	223646	41.24	37.6	44.23
Robld3	83409	41.14	43.34	51.02
Plvap	84094	41.14	32.24	43.82
Ywhaz	22631	41.04	35.78	45.26
Zfp36	22695	41.04	81.31	43.2
Ldhd	52815	40.95	26.98	47.42
1110008P14Rik	73737	40.95	26.5	41.96
Nlrp6	101613	40.95	31.19	25.4
Atp6v1d	73834	40.95	43.53	36.31
Chmp5	76959	40.95	33.96	50.09
Cpt1a	12894	40.95	133.45	39.91
Bri3bp	76809	40.85	15.69	36
Irf3	54131	40.85	46.49	47.72
Anxa5	11747	40.85	36.16	110.26
Pcx	18563	40.85	61.42	59.45
Capn7	12339	40.76	25.35	49.16
Pcnp	328694	40.76	21.72	40.32
Kif1b	16561	40.76	46.21	52.15
Hnrnph1	59013	40.76	36.93	34.76
March5	69104	40.76	53.38	54.62
Iqgap2	71188	40.66	45.73	45.15
Grhpr	76238	40.57	57.59	39.8
8430408G22Rik	213393	40.57	34.25	35.07
Atl2	56298	40.57	92.31	41.86
Necap1	67602	40.47	27.46	32.91
Adam9	11502	40.38	32.14	46.8
Suox	211389	40.38	44.1	28.28
Usp25	30940	40.28	27.46	37.13
Mpp6	56524	40.28	22.86	58.94
Abcg8	67470	40.28	29.46	34.15
Adrm1	56436	40.28	41.04	60.79
Sfxn1	14057	40.19	53.09	40.63
4931406C07Rik	70984	40.19	39.32	34.76
1110002B05Rik	104725	40.19	36.64	38.06
Rn4.5s	19799	40.19	75.57	53.59
Elovl6	170439	40.09	6.7	185.24
Tmem50a	71817	40.09	28.22	39.6
Aldh1b1	72535	40.09	50.13	36.72
100043823	100043823	40.09	40.27	48.14
Nfib	18028	39.99	25.83	35.28
Pols	210106	39.9	25.83	44.43
Bscl2	14705	39.9	34.63	37.54
Mta2	50994	39.9	29.08	49.37
Chchd7	66433	39.9	35.01	35.18
Atic	108147	39.9	29.75	32.91
Slc22a23	73102	39.8	17.41	44.84
Hbp1	73389	39.8	36.06	41.66
Pcca	110821	39.8	32.81	51.84
Mrpl20	66448	39.8	53	67.37
Tmed3	66111	39.71	19.8	70.56
Txndc15	69672	39.71	36.54	48.24
Uso1	56041	39.71	45.15	76.73
Ube2d1	216080	39.61	28.12	28.7
Nmt1	18107	39.61	65.62	64.8
Ifi203	15950	39.52	41.8	27.67
Pdcd4	18569	39.42	23.34	35.28
Psmd4	19185	39.42	56.06	48.96
Ppm1a	19042	39.42	44.2	59.04
Lgmn	19141	39.33	27.36	49.06
OTTMUSG00000000757	623257	39.33	47.07	47.21
Copa	12847	39.23	32.91	47.93
Napa	108124	39.23	38.84	44.54
Ttyh2	117160	39.23	32.33	39.91
D230037D09Rik	320351	39.23	28.32	59.76
LOC100048553	100048553	39.23	82.08	22.73
Als2	74018	39.14	20.95	47.31
Svil	225115	39.14	13.11	53.38
Hp1bp3	15441	39.14	38.84	30.96
Rcbtb1	71330	39.14	52.14	63.26
Abhd5	67469	39.04	13.39	34.56
Osbp	76303	39.04	23.44	50.19
H1f0	14958	39.04	38.74	44.54
Ppfibp2	19024	39.04	35.3	37.75
Gde1	56209	39.04	69.74	52.87
Tmem199	195040	38.94	29.08	30.65
Ulk1	22241	38.85	26.12	38.88
Ormdl1	227102	38.85	17.41	39.8
Ube2l6	56791	38.85	23.82	56.98
Pard3	93742	38.85	36.45	40.83
Creb3l3	208677	38.85	58.16	24.17
Fermt2	218952	38.75	18.18	26.33
1190003J15Rik	76974	38.75	34.82	55.34
Akr1c19	109096	38.75	46.01	108.31
Rrp1	18114	38.66	36.93	40.52
Setd8	67956	38.66	28.99	42.48
Rbm47	245945	38.66	39.89	54.2
0610011F06Rik	68347	38.56	25.06	25.2
Ahcyl2	74340	38.56	19.13	33.53
Phldb2	208177	38.56	20.09	26.84
Rtp4	67775	38.56	32.81	29.62
Folr2	14276	38.47	18.56	32.81
Mettl9	59052	38.47	23.92	41.04
100042306	100042306	38.47	42.47	23.04
Golga3	269682	38.47	39.99	40.32
Poldip2	67811	38.37	40.27	40.73
Cox19	68033	38.37	40.37	54.72
Itgb1	16412	38.28	29.66	48.24
Abat	268860	38.28	82.75	23.76
Eif2b4	13667	38.18	37.88	36.92
Klf15	66277	38.18	69.55	49.99
LOC100045866	100045866	38.09	34.06	52.15
Atp6ap1	54411	37.99	23.15	41.86
Mars	216443	37.99	26.4	44.74
Cops4	26891	37.99	36.54	72
Mrpl40	18100	37.89	28.03	39.8
Serinc1	56442	37.89	53.95	55.64
Slco2a1	24059	37.8	19.23	19.95
Hdac3	15183	37.8	34.73	37.54
Nipsnap1	18082	37.8	45.54	31.78
D10Wsu52e	28088	37.8	39.7	47.21
Arl6ip5	65106	37.8	36.06	50.71
Golph3	66629	37.8	34.44	51.63
3300001P08Rik	67684	37.8	31.47	40.63
Asgr2	11890	37.7	37.6	46.8
C1qb	12260	37.7	34.63	31.99
Mtpn	14489	37.7	28.7	40.01
Tex2	21763	37.7	31.95	28.59
Znhit1	70103	37.7	29.46	61.2
Nars	70223	37.7	26.79	78.79
2400001E08Rik	66508	37.61	21.91	38.98
Nptn	20320	37.61	33.29	54.51
Afg3l2	69597	37.61	45.44	46.49
Hibch	227095	37.61	37.02	35.79
Prei4	19071	37.61	232.46	24.89
5033414K04Rik	75987	37.51	25.83	18.31
Cpsf3l	71957	37.51	28.89	54.1
Slc25a22	68267	37.51	125.89	30.96
Hsd17b6	27400	37.42	43.91	18.51
Bcap31	27061	37.42	33.58	40.63
Slc25a13	50799	37.42	76.15	44.84
Pgm2	72157	37.32	34.53	37.85
Mark2	13728	37.23	30.52	36
B4galt1	14595	37.23	27.65	30.24
Spata2L	78779	37.23	25.83	40.01
Enpp2	18606	37.13	34.44	29.62
Tmed4	103694	37.13	53.19	49.88
Acy1	109652	37.04	34.34	42.48
Senp5	320213	37.04	25.73	41.24
Man1a2	17156	36.94	24.01	44.54
Btd	26363	36.94	43.43	37.34
Ap2m1	11773	36.94	37.12	58.63
4933409K07Rik	108816	36.94	101.21	21.29
Sdr9c7	70061	36.84	6.51	32.3
Slc36a1	215335	36.84	11.67	29.83
Impa1	55980	36.84	29.08	39.5
Pxmp3	19302	36.84	45.06	56.98
Arpc5l	74192	36.75	20.18	31.99
Bco2	170752	36.75	17.12	28.28
Foxa2	15376	36.75	25.54	34.46
Mbd2	17191	36.75	34.73	39.08
Klhdc2	69554	36.75	34.82	34.56
Nfs1	18041	36.65	33.77	36.92
Psmd12	66997	36.65	44.1	66.65
Sec24d	69608	36.65	44.2	69.53
Zadh2	225791	36.56	29.37	32.6
ENSMUSG00000049832	100043674	36.56	31.47	42.07
Aqp1	11826	36.46	29.18	41.96
Sssca1	56390	36.46	45.63	35.9
Atp1a1	11928	36.37	37.5	64.59
Api5	11800	36.27	38.74	40.63
Ilk	16202	36.27	47.74	46.59
Sh3bp5	24056	36.27	40.56	33.32
Igf1	16000	36.18	34.34	21.29
Dgcr2	13356	36.08	22.29	41.66
Lman2	66890	36.08	18.27	36.92
Cab39	12283	36.08	34.15	41.96
2610507B11Rik	72503	35.99	21.81	25.71
Crip2	68337	35.99	27.74	18.21
Insr	16337	35.99	47.45	35.38
Rnf128	66889	35.99	34.82	44.74
Egfl7	353156	35.99	28.03	26.02
RP23-195K8.6	622404	35.99	38.93	39.19
Ppara	19013	35.99	64.86	44.12
Mgea5	76055	35.89	22.67	36.82
Oasl1	231655	35.89	25.83	29.11
Tex24	541463	35.89	29.94	25.3
Stoml2	66592	35.79	23.05	51.22
Ssb	20823	35.79	33.29	31.99
Ttc38	239570	35.79	45.92	34.35
St5	76954	35.7	22	14.71
Prkag1	19082	35.7	26.69	33.22
Cdc26	66440	35.7	31.66	48.44
Son	20658	35.6	37.21	35.69
Atp6ap2	70495	35.51	28.7	43.1
2010309E21Rik	66488	35.41	30.99	35.07
Scamp1	107767	35.41	34.06	32.09
Zfp809	235047	35.22	23.25	33.43
B4galnt1	14421	35.22	34.53	33.74
H2-Ke6	14979	35.13	36.35	49.27
Ptgr2	77219	35.13	34.34	28.39
Blmh	104184	35.13	41.9	40.63
Etnk2	214253	35.13	97.1	33.63
Slc35b1	110172	35.03	18.08	49.99
F7	14068	35.03	31.38	44.74
Lrpprc	72416	34.94	32.43	42.79
Hsph1	15505	34.94	72.13	67.57
Cyp2d13	68444	34.74	28.12	18.1
Clk1	12747	34.74	48.79	34.76
Pttg1	30939	34.74	29.66	30.65
Fahd1	68636	34.74	25.64	25.92
Taf11	68776	34.65	24.01	49.06
Mrpl30	107734	34.65	46.49	57.7
Aff1	17355	34.46	26.4	34.35
Kat2b	18519	34.46	30.8	37.34
Nr3c1	14815	34.36	17.7	29.31
Pla1a	85031	34.27	19.9	26.43
Slbp	20492	34.27	25.45	32.5
Ndufs1	227197	34.27	33	44.84
C630028N24Rik	235386	34.27	66.87	24.89
Mrpl32	75398	34.17	37.02	47.42
Grb2	14784	34.08	22.29	35.28
Evi5	14020	34.08	24.2	28.49
Stub1	56424	34.08	30.9	38.16
Ier2	15936	33.98	24.78	19.95
Pex19	19298	33.98	29.66	20.47
Hnrnpl	15388	33.98	26.69	34.35
Sh3bgrl	56726	33.98	26.79	34.66
Pex6	224824	33.98	38.65	36.62
Vps25	28084	33.98	39.41	50.81
Gorasp2	70231	33.98	29.85	60.68
6430706D22Rik	381280	33.98	29.46	53.38
Dhcr7	13360	33.89	12.82	89.89
Arl5a	75423	33.89	26.4	41.66
Sidt2	214597	33.89	32.72	35.48
Plac8	231507	33.89	24.11	27.87
Kdelr1	68137	33.89	38.36	54.1
Slc25a42	73095	33.89	51.37	23.35
Raf1	110157	33.79	14.16	37.34
Mpdu1	24070	33.79	40.47	40.52
Atad3a	108888	33.79	55.1	31.88
Tpr	108989	33.69	18.94	33.74
Dld	13382	33.69	38.74	49.58
Sgta	52551	33.6	30.13	30.03
Eif3d	55944	33.6	34.34	39.91
Rab43	69834	33.6	44.67	25.82
Nudt19	110959	33.6	36.26	60.38
Aco2	11429	33.6	49.46	35.59
Dpy30	66310	33.5	48.12	58.73
Psmd6	66413	33.5	37.79	54.82
Shmt2	108037	33.5	34.15	49.27
2610110G12Rik	73242	33.41	18.46	30.65
Zfp36l2	12193	33.41	39.22	35.28
Nucb1	18220	33.41	26.69	38.26
Ttpa	50500	33.41	49.55	24.38
Zfp36l1	12192	33.31	25.35	23.45
Tspo	12257	33.22	43.34	46.9
0610031J06Rik	56700	33.22	24.97	46.49
2010011I20Rik	67017	33.22	32.05	24.48
Maob	109731	33.22	30.33	37.34
Agxt2	268782	33.22	25.83	53.69
0610009B22Rik	66050	33.12	21.52	38.16
Csnk1a1	93687	33.12	20.18	39.39
St3gal4	20443	33.12	24.68	31.99
1300002K09Rik	74152	33.12	25.83	31.68
Gas2	14453	33.03	18.27	47.42
Prpsap1	67763	33.03	31.76	43.4
Pank1	75735	33.03	52.42	33.63
Trpc4ap	56407	32.93	18.94	50.6
Mmadhc	109129	32.93	37.79	37.64
Eif2s2	67204	32.84	18.56	39.08
Rab21	216344	32.84	28.99	31.16
Nfe2l2	18024	32.74	21.91	46.18
5033414D02Rik	67759	32.74	20.18	35.69
Emg1	14791	32.74	33.2	32.5
Mrps7	50529	32.74	27.65	35.69
Dhdh	71755	32.64	25.54	15.12
Pltp	18830	32.64	23.05	24.27
Rnf10	50849	32.64	25.45	38.26
D10Ertd322e	67270	32.64	33.29	46.18
Cog8	97484	32.64	32.72	42.17
LOC100048094	100048094	32.64	30.52	49.27
Pex14	56273	32.55	46.59	43.82
Prkcsh	19089	32.45	20.95	31.99
S100a13	20196	32.45	52.04	23.04
Pepd	18624	32.36	17.51	38.47
Eaf2	106389	32.36	30.33	21.91
Ubap1	67123	32.36	26.5	41.55
Klhl9	242521	32.36	23.82	29.52
OTTMUSG00000005215	100042708	32.36	47.26	39.19
Nampt	59027	32.36	58.16	73.54
Nufip2	68564	32.26	21.33	24.58
D17Wsu92e	224647	32.26	42	37.54
Fam82a2	67809	32.17	35.4	46.59
Slc25a16	73132	32.17	38.84	44.95
Actr1b	226977	32.17	32.91	40.11
Psme4	103554	32.17	30.13	50.4
Nr1i3	12355	32.17	132.11	31.58
Arpc1a	56443	32.07	30.13	31.47
Lgals3bp	19039	31.98	34.06	34.35
Prodh2	56189	31.88	24.78	15.12
Hdac2	15182	31.88	25.16	32.71
Eif4ebp3	108112	31.88	676.62	23.86
Rnf5	54197	31.79	23.72	23.14
Tm2d2	69742	31.79	42.28	40.01
Rs1	20147	31.79	99.2	31.37
Bcl3	12051	31.69	18.65	29.21
Ptbp1	19205	31.69	17.12	47.31
Ubqln1	56085	31.69	25.16	32.91
0610006I08Rik	66836	31.69	31.86	42.07
Rdh14	105014	31.69	35.2	41.96
5730469M10Rik	70564	31.59	18.08	49.99
Lonp1	74142	31.59	27.07	45.98
Sil1	81500	31.59	21.62	38.78
Chmp2a	68953	31.59	41.33	49.88
Vnn3	26464	31.59	54.34	28.8
Vti1b	53612	31.5	21.05	43.4
Slc16a2	20502	31.5	23.34	24.07
Sgk2	27219	31.5	33	27.15
Ccnl2	56036	31.5	29.08	27.67
Zdhhc6	66980	31.5	37.69	45.26
Pdcd11	18572	31.4	36.16	34.87
Sel1l	20338	31.4	32.33	40.63
Tpmt	22017	31.4	31.47	28.59
0610009D07Rik	66055	31.4	31.19	39.19
Ssu72	68991	31.4	35.87	44.43
Zfp91	109910	31.4	26.12	42.58
C730048C13Rik	319800	31.31	6.51	19.44
Capza2	12343	31.31	28.99	30.96
Ugt2a3	72094	31.31	43.24	34.76
Os9	216440	31.31	30.71	52.15
Hist1h1c	50708	31.31	53	29.11
Enpep	13809	31.12	13.58	43.82
Atxn1l	52335	31.12	19.71	25.4
Xdh	22436	31.12	26.21	41.45
Papss2	23972	31.02	47.54	29.31
Adipor1	72674	30.93	21.91	33.12
Zfand3	21769	30.83	27.65	43.1
Srd5a1	78925	30.83	24.87	39.6
EG628747	628747	30.83	26.02	31.58
Pfdn2	18637	30.83	39.8	45.46
9030617O03Rik	217830	30.74	14.92	25.1
Adi1	104923	30.74	21.05	34.15
EG666966	666966	30.74	31.38	36.1
Slc6a6	21366	30.64	19.61	33.43
Ranbp3	71810	30.64	14.92	27.87
Agtr1a	11607	30.64	41.61	20.78
Otc	18416	30.64	23.53	22.94
Pygo2	68911	30.64	23.92	37.85
Ptcd3	69956	30.64	26.69	29.21
Fbxo33	70611	30.64	25.35	31.99
Gtf2b	229906	30.64	22.77	36.62
Dars	226414	30.54	26.98	32.81
Psmb7	19177	30.54	41.14	49.58
Eps15l1	13859	30.45	30.42	22.22
Smpdl3a	57319	30.45	43.34	40.94
Bzw1	66882	30.45	28.22	40.63
Tusc2	80385	30.45	34.15	34.76
Chpt1	212862	30.45	38.65	21.5
Stag2	20843	30.35	24.59	31.16
Cenpb	12616	30.26	22.77	27.36
Abhd11	68758	30.26	38.27	31.16
Mcm10	70024	30.26	31.76	24.89
Osbpl2	228983	30.26	24.01	28.39
LOC100046126	100046126	30.16	9.85	16.97
Tmem19	67226	30.16	17.98	23.55
EG329763	329763	30.16	20.57	24.68
Ldlr	16835	30.16	15.59	45.15
Mlec	109154	30.16	19.23	56.36
Dhx36	72162	30.16	30.33	27.98
Imp3	102462	30.16	40.94	32.5
Psmb8	16913	30.07	21.24	36.41
Pdha1	18597	30.07	32.62	48.03
Wdr61	66317	30.07	34.73	52.76
Wbp1	22377	29.97	18.94	23.35
Irf7	54123	29.97	25.83	27.05
Ttc35	66736	29.97	26.02	29.21
1110014N23Rik	68505	29.97	24.78	33.32
Pafah2	100163	29.97	27.36	25.51
Pls3	102866	29.97	23.72	35.69
Fis1	110188	29.97	22.1	41.55
Eif2b5	224045	29.97	41.9	29.83
Fga	14161	29.88	14.16	15.22
Rab10	19325	29.88	36.35	31.88
B230219D22Rik	78521	29.88	23.72	34.56
Bat3	224727	29.88	26.79	36.92
Col5a3	53867	29.78	10.71	38.78
Nsdhl	18194	29.78	1.34	85.47
Uck1	22245	29.78	23.34	25.71
Atp11c	320940	29.78	30.9	30.55
Bri3	55950	29.78	28.32	57.7
Lgals8	56048	29.78	32.24	52.04
Mid1ip1	68041	29.69	2.49	54.41
Akap1	11640	29.69	27.17	24.38
Guk1	14923	29.69	41.04	45.15
Usp45	77593	29.59	13.78	41.35
100043402	100043402	29.59	10.71	20.78
Stk11	20869	29.59	27.65	25.71
Ppme1	72590	29.59	24.59	27.87
Gpbp1	73274	29.59	22.86	35.38
Tm9sf1	74140	29.59	23.25	37.85
Cul4a	99375	29.59	26.21	32.4
2900097C17Rik	347740	29.59	28.51	37.95
Slc13a3	114644	29.49	8.99	21.19
Pkig	18769	29.49	38.65	37.13
Grb14	50915	29.49	23.15	20.47
Cdc37	12539	29.4	20.95	25.61
1300018J18Rik	223776	29.4	25.83	26.84
Ube2m	22192	29.4	28.32	46.18
Ptpmt1	66461	29.4	47.93	45.87
Gamt	14431	29.3	10.14	29.42
Stk38	106504	29.3	15.21	32.6
Parp2	11546	29.3	21.24	22.52
M6pr	17113	29.3	25.83	38.78
Zc3h11a	70579	29.3	27.07	33.53
Ap2b1	71770	29.3	31.38	37.03
Wdr42a	98193	29.21	25.45	37.34
Txndc11	106200	29.21	30.33	58.83
Snx18	170625	29.11	18.75	30.44
Aifm1	26926	29.11	19.99	34.25
Psmb2	26445	29.11	27.36	52.87
Pnkd	56695	29.02	11.58	10.49
Cldn3	12739	29.02	19.13	30.86
Col3a1	12825	29.02	9.85	28.7
Qars	97541	29.02	29.08	40.32
Apeh	235606	29.02	24.11	26.54
Cyp2a5	13087	29.02	61.51	71.48
Akr1c20	116852	28.92	12.82	21.91
Tex264	21767	28.92	27.07	37.44
Cobra1	58202	28.92	22.77	34.15
Ufc1	66155	28.92	21.14	41.55
Osbpl9	100273	28.92	24.2	27.98
Ptp4a2	19244	28.83	19.23	32.91
Ergic3	66366	28.83	17.03	45.46
Josd2	66124	28.83	27.46	23.76
Vps54	245944	28.83	22.58	23.96
BC057893	272027	28.83	25.83	31.06
Cdv3	321022	28.83	30.04	34.15
Pon2	330260	28.73	17.22	32.09
Ppp2r3a	19054	28.73	31.66	31.78
Man1b1	227619	28.73	25.26	50.4
Sash1	70097	28.64	14.54	17.79
Sdf2	20316	28.64	13.87	34.66
Mrps17	66258	28.64	28.41	41.24
Apex1	11792	28.64	20.57	46.08
Clpp	53895	28.54	31.09	30.34
Mccc2	78038	28.54	32.72	26.12
Fam173a	214917	28.54	22.1	32.5
Kctd21	622320	28.54	22.48	31.99
S1pr1	13609	28.44	5.17	18.62
Anxa4	11746	28.44	18.08	35.28
Fkbp11	66120	28.44	8.51	85.78
Tmem97	69071	28.44	11.77	42.58
Gdi1	14567	28.44	27.36	37.95
Psmd7	17463	28.44	31.86	40.63
1700022C21Rik	76416	28.44	29.56	39.19
Fam105b	432940	28.44	33.96	33.02
Pfkfb1	18639	28.44	73.37	53.07
Pnkp	59047	28.35	17.51	13.89
Smap2	69780	28.35	28.03	23.55
Mat2b	108645	28.35	28.7	29
EG665187	665187	28.35	25.73	29.52
LOC100047837	100047837	28.35	27.65	27.87
Atp6v1h	108664	28.25	18.46	22.11
Eps8l2	98845	28.25	21.33	17.79
Trpm7	58800	28.25	32.24	31.99
Leprot	230514	28.25	20.38	38.16
Fastk	66587	28.25	34.06	41.45
Ccdc132	73288	28.16	18.27	31.16
Chuk	12675	28.16	27.84	29.11
Gns	75612	28.16	27.93	27.98
Psmd13	23997	28.16	32.43	44.54
Rpusd3	101122	28.06	16.45	31.16
Fnip2	329679	28.06	11.86	38.16
Spnb3	20743	28.06	30.33	24.99
Galk1	14635	28.06	61.03	36.62
Tpst2	22022	27.97	19.52	26.12
Pm20d1	212933	27.87	14.25	31.27
Sept7	235072	27.87	25.16	32.71
Snx7	76561	27.78	16.26	32.81
Smpd1	20597	27.78	17.03	40.94
Hdlbp	110611	27.78	20.47	36
EG627623	627623	27.78	32.24	30.75
Stra13	20892	27.68	17.98	18.41
Ywhah	22629	27.68	19.71	35.69
Ppap2b	67916	27.68	40.47	36.92
OTTMUSG00000005523	620913	27.68	28.89	22.11
AI842396	103844	27.68	64.48	14.09
Abcc2	12780	27.68	42.86	51.32
Fam176a	232146	27.59	21.91	18.62
Cblc	80794	27.49	18.65	19.85
Aph1a	226548	27.49	15.59	23.86
Bgn	12111	27.49	25.35	23.45
Chd4	107932	27.49	27.93	24.48
Ggcx	56316	27.39	15.11	22.32
Csl	71832	27.39	15.98	60.48
Tcf25	66855	27.39	29.37	35.9
4833409A17Rik	74580	27.39	19.9	38.78
Sdc1	20969	27.39	42.28	27.46
Optn	71648	27.39	46.21	25.82
Pgrmc2	70804	27.3	15.02	24.27
Dmtf1	23857	27.3	22.77	24.68
Bola3	78653	27.3	25.35	25.82
Abca8a	217258	27.2	12.34	24.48
Rab7l1	226422	27.2	13.01	22.01
Echdc3	67856	27.2	26.88	23.96
1110028A07Rik	68680	27.2	22.96	24.38
Cdc34	216150	27.2	37.31	32.3
Gstm4	14865	27.2	26.79	69.53
Mfsd11	69900	27.11	17.6	25.61
Gcs1	57377	27.11	18.08	43.51
Tmem70	70397	27.11	18.65	20.67
A430005L14Rik	97159	27.11	27.65	31.06
Eif3j	78655	27.11	27.46	40.42
Gsk3a	245619	27.11	23.34	43.92
Cmah	12763	27.01	22	27.46
Gnai2	14678	27.01	19.23	32.4
Nnt	18115	27.01	36.35	33.74
5430437P03Rik	68251	27.01	19.8	36.2
669306	669306	27.01	25.83	30.55
Cenpl	70454	26.92	6.79	27.77
Serinc3	26943	26.82	31.09	28.7
Fkbp3	30795	26.82	24.49	29.62
Chdh	218865	26.82	38.27	46.9
Tmed5	73130	26.82	73.28	34.46
Clic4	29876	26.73	26.21	24.27
Csf2ra	12982	26.63	22.1	30.44
Actr10	56444	26.63	25.54	37.75
Csde1	229663	26.63	21.81	23.04
Rtcd1	66368	26.63	23.44	39.91
Nrbp2	223649	26.63	48.12	13.27
Tspan7	21912	26.54	18.65	20.88
Klc4	74764	26.54	19.23	38.36
4932438A13Rik	229227	26.54	19.9	21.91
Ephx1	13849	26.54	27.74	44.54
Gale	74246	26.44	5.45	42.48
Creb3	12913	26.44	37.6	35.48
Psma2	19166	26.44	20.57	35.38
Rpain	69723	26.44	23.63	23.66
AU022870	231874	26.44	30.99	34.15
Mapk6	50772	26.34	12.24	30.14
Ergic1	67458	26.34	12.05	29.72
OTTMUSG00000015527	668896	26.34	14.83	34.25
Zfp1	22640	26.34	24.97	28.49
Sucnr1	84112	26.25	7.84	47
Cdk9	107951	26.25	21.05	17.28
Psmd3	22123	26.25	26.88	45.15
Dpm3	68563	26.25	23.05	48.14
Tapbp	21356	26.15	13.11	26.02
Cct4	12464	26.15	23.44	32.71
Jak1	16451	26.15	23.15	23.76
Vdac2	22334	26.15	26.02	25.92
620499	620499	26.15	24.3	29.93
Nrd1	230598	26.15	21.81	41.76
Ak2	11637	26.06	18.85	18.41
Car5a	12352	26.06	19.23	23.35
Fbxw5	30839	26.06	24.78	26.12
Crls1	66586	26.06	35.68	29.72
Gemin7	69731	26.06	19.52	36.1
Mgrn1	17237	26.06	38.46	33.84
Elovl3	12686	25.96	10.04	3.5
Chmp7	105513	25.96	14.06	22.63
LOC100047257	100047257	25.96	18.18	11.31
Kpna4	16649	25.96	26.12	32.6
Triap1	69076	25.96	19.23	20.67
Stxbp3a	20912	25.87	16.07	35.9
Gramd1c	207798	25.87	13.87	30.86
Cnih	12793	25.87	22.48	30.75
Sbds	66711	25.87	28.89	34.76
1700020C11Rik	67900	25.87	17.98	34.35
Txnip	56338	25.87	86	25.82
Gstt2	14872	25.87	134.6	40.94
Fbxw9	68628	25.77	13.11	27.67
March8	71779	25.77	16.17	24.17
Dpp9	224897	25.77	17.03	26.33
Cib1	23991	25.77	24.78	32.09
0610009O20Rik	66839	25.77	27.55	29.11
Hprt1	15452	25.77	37.31	40.63
Cript	56724	25.68	24.2	22.42
Taz	66826	25.68	26.31	27.46
Cyp3a13	13113	25.68	75	17.69
Fam13a	58909	25.68	99.59	36.1
Agk	69923	25.58	16.07	27.15
Dera	232449	25.58	17.03	27.05
BC003885	225215	25.58	19.04	11.93
Dtx3l	209200	25.58	27.17	22.22
Acot12	74156	25.58	68.4	21.19
Larp2	214048	25.49	16.74	26.64
Mtch1	56462	25.49	23.05	30.14
Mrps9	69527	25.49	28.12	24.17
C030006K11Rik	223665	25.49	30.99	21.19
Ctsc	13032	25.39	9.66	19.65
Armc1	74252	25.39	13.97	21.7
Numa1	101706	25.39	21.33	26.74
1200003C05Rik	104771	25.39	19.23	23.35
Lrrc3	237387	25.29	11.1	13.17
Spon2	100689	25.29	5.07	19.03
D730039F16Rik	77996	25.29	9.18	44.12
Rhod	11854	25.29	23.44	35.69
Pdia5	72599	25.29	29.75	31.58
Tubg1	103733	25.29	17.79	31.47
Tbc1d8b	245638	25.29	18.75	29.11
Rilp	280408	25.29	17.41	18.31
Lsmd1	78304	25.29	24.2	52.35
OTTMUSG00000022091	100043257	25.29	67.16	32.6
Elovl1	54325	25.2	6.41	29.93
Chmp1b	67064	25.2	30.71	28.7
Trabd	67976	25.2	19.23	45.46
Etnk1	75320	25.2	20.28	41.76
E2f5	13559	25.1	13.3	24.89
1810013D10Rik	66278	25.1	31.57	16.66
Ewsr1	14030	25.1	26.59	28.7
Eif3k	73830	25.1	30.8	27.26
LOC100046051	100046051	25.1	28.12	19.65
Prkaca	18747	25.01	17.31	22.32
Stx4a	20909	25.01	21.81	33.94
Bcar3	29815	25.01	18.08	28.8
Tmem77	67171	25.01	36.45	24.58
0610010D20Rik	67432	25.01	28.03	18.93
LOC100044968	100044968	25.01	19.9	21.09
BC003331	226499	25.01	25.06	44.23
Sept2	18000	24.91	22.29	26.74
Slc25a11	67863	24.91	31.09	20.67
Lsm2	27756	24.91	21.43	36.51
Cml5	69049	24.82	10.91	44.33
2210023G05Rik	72361	24.82	8.61	45.36
Copz1	56447	24.82	24.11	35.07
Eral1	57837	24.82	21.62	23.35
Ascc3	77987	24.82	22.96	37.44
Gna13	14674	24.72	9.95	16.46
Tm4sf1	17112	24.72	13.39	19.34
Pcsk6	18553	24.72	21.52	30.24
Tfg	21787	24.72	16.93	40.01
Apoa1bp	246703	24.72	21.05	42.58
Bcar1	12927	24.63	16.07	23.96
Otud5	54644	24.63	13.49	27.36
Pde4c	110385	24.63	20.66	29.72
Rsrc2	208606	24.63	26.4	24.17
Dnajb9	27362	24.63	39.03	74.16
Itpa	16434	24.53	16.55	24.99
Depdc7	211896	24.53	11.1	31.78
Slc39a4	72027	24.53	7.94	46.49
Rasgrp1	19419	24.53	18.94	17.69
Cebpg	12611	24.53	17.31	44.02
Csrp2	13008	24.53	39.99	24.17
Vta1	66201	24.44	20.85	32.91
Coq2	71883	24.44	20.18	27.15
Abce1	24015	24.44	21.05	45.15
Aamp	227290	24.44	30.23	51.63
Mreg	381269	24.34	14.73	6.27
Stat5b	20851	24.34	6.79	16.66
Spr	20751	24.34	21.72	35.28
Mea1	17256	24.34	23.92	36.82
Pigx	72084	24.34	28.12	36.92
Tsc22d1	21807	24.24	9.09	18
Akr1e1	56043	24.24	14.45	21.5
Cat	12359	24.24	20.85	13.89
Atp6v1b2	11966	24.24	23.82	23.04
Zranb2	53861	24.24	19.9	19.44
Zc3h18	76014	24.24	25.06	26.64
Ivns1abp	117198	24.24	37.69	44.23
Nsbp1	50887	24.15	16.07	27.98
Mapkap1	227743	24.15	15.21	19.13
Nadsyn1	78914	24.15	20.28	24.38
Dgkq	110524	24.15	22.48	26.54
Nrbp1	192292	24.15	21.62	31.99
Pgp	67078	24.05	9.76	44.23
Sin3b	20467	24.05	32.62	26.02
0610010K14Rik	104457	24.05	20.76	22.32
AI847670	330050	24.05	22.58	30.65
Ido2	209176	23.96	9.47	23.96
Hyal2	15587	23.96	34.73	26.12
Arpc3	56378	23.96	22.39	26.43
St7	64213	23.96	16.55	20.88
Zfp787	67109	23.96	22.86	20.98
Isca2	74316	23.96	25.06	19.13
Slc24a6	170756	23.96	30.9	24.58
Hdac11	232232	23.96	17.03	33.32
Setd2	235626	23.96	23.15	21.39
OTTMUSG00000004272	667716	23.96	38.36	22.83
Mrps33	14548	23.86	16.45	22.42
Snrnp70	20637	23.86	27.36	28.59
Spin1	20729	23.86	27.26	33.63
Cox18	231430	23.86	18.37	30.75
Ttf1	22130	23.77	16.26	15.63
Fdxr	14149	23.77	23.72	22.83
Commd4	66199	23.77	17.51	30.14
Pacsin3	80708	23.77	27.65	27.56
Flii	14248	23.77	23.15	36.51
Cdh1	12550	23.67	9.66	19.34
Mfsd1	66868	23.67	16.45	29.72
3930401K13Rik	74022	23.67	28.6	24.79
ORF61	216157	23.67	25.54	24.89
Ddx1	104721	23.67	21.62	37.03
Chkb	12651	23.67	42.28	19.54
Dusp6	67603	23.58	13.68	34.04
Mal2	105853	23.58	11.58	20.47
Chchd3	66075	23.58	24.87	24.68
Dnajc15	66148	23.58	30.13	32.91
Smu1	74255	23.58	20.66	26.43
Gramd3	107022	23.48	14.16	27.56
Bnip2	12175	23.48	21.52	27.15
Tm2d1	94043	23.48	20.66	32.91
Trafd1	231712	23.48	25.45	22.73
Flnb	286940	23.48	33.29	30.55
H47	109815	23.48	24.49	40.11
Klhdc3	71765	23.39	22.67	31.68
Mrpl34	94065	23.39	27.93	21.29
Polr1d	20018	23.39	26.02	34.66
Srp68	217337	23.39	23.53	39.6
Aspg	104816	23.29	12.82	26.64
Lgr4	107515	23.29	14.45	20.26
Bhlhe40	20893	23.29	4.5	43.2
Baz2b	407823	23.29	16.45	15.63
Atp6v1a	11964	23.29	18.75	20.06
Tysnd1	71767	23.29	23.44	28.49
Dtnbp1	94245	23.29	19.23	23.14
Sbno2	216161	23.29	27.74	18.31
Ard1a	56292	23.29	20.09	35.48
Pctp	18559	23.29	55.48	14.5
Gng12	14701	23.19	9.37	23.55
Spna2	20740	23.19	28.41	19.65
Tmpo	21917	23.19	17.89	28.39
Itfg3	106581	23.19	22.1	27.36
Snx8	231834	23.19	23.53	29.62
Arglu1	234023	23.19	18.27	23.96
LOC639700	639700	23.1	13.87	11.11
H2-Eb1	14969	23.1	19.61	14.3
Pdk2	18604	23.1	25.83	20.88
Mrps15	66407	23.1	25.06	30.44
Rtn4	68585	23.1	24.2	28.9
A230054D04Rik	320819	23.1	20.18	25.1
Atpif1	11983	23	8.99	21.19
Rbbp4	19646	23	6.7	18.72
Pcnx	54604	23	14.45	21.81
Saps3	52036	23	17.12	25.92
Mrps30	59054	23	19.04	24.48
1700021F05Rik	67851	23	16.74	18.31
100043062	100043062	23	18.08	28.08
Sec13	110379	23	16.36	34.87
BC021614	225884	22.91	5.84	26.33
Sorbs1	20411	22.91	24.3	30.65
0610038F07Rik	66072	22.91	20.95	22.32
Pfdn1	67199	22.91	18.94	25.71
Atad1	67979	22.91	17.89	27.67
Mrpl28	68611	22.91	17.03	23.04
Ubl7	69459	22.91	30.04	22.63
Cnot2	72068	22.91	19.23	24.79
Als2cl	235633	22.91	21.05	22.94
Vps29	56433	22.81	14.64	28.59
Rps19bp1	66538	22.81	13.3	23.04
Galm	319625	22.81	14.16	28.28
Dsg2	13511	22.81	21.52	20.37
Strn4	97387	22.81	21.43	33.32
Chd3	216848	22.81	21.81	22.22
4632411B12Rik	226976	22.81	17.89	25.1
Sema4a	20351	22.72	8.32	25.51
Slc26a2	13521	22.72	20.85	21.91
Gch1	14528	22.72	24.59	25.4
Top1	21969	22.72	28.32	29.72
Nt5c	50773	22.72	20.38	23.76
Bat1a	53817	22.72	26.88	29.93
Srp72	66661	22.72	19.42	39.8
Tor1b	30934	22.72	40.37	25.82
C1rl	232371	22.62	13.01	28.9
Bad	12015	22.62	19.71	20.57
Smpd2	20598	22.62	21.72	22.73
Ptpla	30963	22.62	20.09	26.95
Phpt1	75454	22.62	25.73	34.15
Sfrs4	57317	22.53	20.76	18.93
Zyx	22793	22.53	23.15	33.94
Srpr	67398	22.53	25.26	53.07
Mcm3ap	54387	22.43	12.91	17.9
Lars2	102436	22.43	13.39	18.51
Cln5	211286	22.43	15.21	30.03
Bet1	12068	22.43	14.25	35.79
Aip	11632	22.43	25.54	21.91
Nup62	18226	22.43	21.43	23.76
Nxf1	53319	22.43	21.72	31.68
Sirt2	64383	22.43	22.96	19.75
Clint1	216705	22.43	22.96	29
Wdsof1	223499	22.43	21.91	25.71
Arhgap24	231532	22.34	10.91	16.35
Prpf39	328110	22.34	14.64	26.33
Cul1	26965	22.34	17.6	18.1
Dpp3	75221	22.34	22.77	31.99
Mrpl10	107732	22.34	19.8	28.08
C530044N13Rik	223978	22.34	22.29	23.14
Txnl4a	27366	22.34	20.85	35.59
Eng	13805	22.24	18.85	18.21
Plscr2	18828	22.24	22.86	17.07
Pxn	19303	22.24	24.59	22.52
Morc2a	74522	22.24	21.24	25.71
Zfpl1	81909	22.24	19.04	25.4
Plxnb2	140570	22.24	15.31	19.85
Creld1	171508	22.24	26.02	24.89
Abcg2	26357	22.24	17.12	45.87
Odf3b	70113	22.24	64.57	10.39
Igtp	16145	22.14	13.3	14.81
Elf1	13709	22.14	14.16	24.17
Mfsd5	106073	22.14	12.05	21.19
Ryk	20187	22.14	21.14	14.61
Prrg2	65116	22.14	15.88	27.26
Diablo	66593	22.14	25.92	24.99
S100a16	67860	22.14	16.26	28.59
2410006H16Rik	69221	22.14	30.52	18.21
Rab1b	76308	22.14	29.56	44.64
Habp4	56541	22.05	10.24	28.49
Phf23	78246	22.05	14.54	19.13
Prdx1	18477	22.05	16.17	27.26
Tcirg1	27060	22.05	18.56	21.29
[truncated: 6,816 more rows]
