# Supplementary material for: Gene Expression Profile Change and Associated Physiological and Pathological Effects in Mouse Liver Induced by Fasting and Refeeding
Source: PLoS One. 2011 Nov 9;6(11):e27553. doi: 10.1371/journal.pone.0027553 (PMC3212576; doi:10.1371/journal.pone.0027553)
Supplement: Table S3 — List of fasting-affected genes enriched in the correlated liver diseases. (XLS) [file pone.0027553.s006.xls]

## Sheet: FunDo for 1509 genes
Hit Gene	EntrezID	N_TPM	F_TPM	Change induced by Fasting	DO Term
APOM	55937	199.97	133.93	Downregulated	Diabetes mellitus
GHR	2690	164.18	81.7	Downregulated	Diabetes mellitus
DBI	1622	1423.77	664	Downregulated	Diabetes mellitus
BMP4	652	17.09	4.69	Downregulated	Diabetes mellitus
PARP1	142	5.54	2.01	Downregulated	Diabetes mellitus
TSC22D1	8848	24.24	9.09	Downregulated	Diabetes mellitus
LIPC	3990	276.81	185.2	Downregulated	Diabetes mellitus
KLF10	7071	12.22	7.08	Downregulated	Diabetes mellitus
CALD1	800	221.07	143.97	Downregulated	Diabetes mellitus
SPP1	6696	56.79	32.33	Downregulated	Diabetes mellitus
CAPN1	823	13.27	6.03	Downregulated	Diabetes mellitus
MBL2	4153	195.3	100.45	Downregulated	Diabetes mellitus
PKLR	5313	194.72	12.82	Downregulated	Diabetes mellitus
XBP1	7494	210.47	136.03	Downregulated	Diabetes mellitus
RDX	5962	54.69	35.87	Downregulated	Diabetes mellitus
LPL	4023	15.27	8.51	Downregulated	Diabetes mellitus
PYGL	5836	273.76	81.22	Downregulated	Diabetes mellitus
GCK	2645	121.42	3.73	Downregulated	Diabetes mellitus
GCKR	2646	42.76	14.16	Downregulated	Diabetes mellitus
ECE1	1889	43.43	25.45	Downregulated	Diabetes mellitus
MGEA5	10724	35.89	22.67	Downregulated	Diabetes mellitus
RORC	6097	21.76	8.99	Downregulated	Diabetes mellitus
F3	2152	2.67	0.57	Downregulated	Diabetes mellitus
TTR	7276	253.14	67.06	Downregulated	Diabetes mellitus
RELA	5970	21.48	9.76	Downregulated	Diabetes mellitus
ADIPOR2	79602	284.26	150.76	Downregulated	Diabetes mellitus
SOD3	6649	21.38	12.53	Downregulated	Diabetes mellitus
CYBA	1535	11.45	6.12	Downregulated	Diabetes mellitus
TXNIP	10628	25.87	86	Upregulatedd	Diabetes mellitus
GJA1	2697	0.19	2.01	Upregulatedd	Diabetes mellitus
JUN	3725	6.11	11.38	Upregulatedd	Diabetes mellitus
SLC2A1	6513	2.86	9.85	Upregulatedd	Diabetes mellitus
NAMPT	10135	32.36	58.16	Upregulatedd	Diabetes mellitus
CEBPB	1051	117.69	293.3	Upregulatedd	Diabetes mellitus
IGFBP1	3484	125.14	855.99	Upregulatedd	Diabetes mellitus
PCK1	5105	656.14	2481.5	Upregulatedd	Diabetes mellitus
PTGES2	80142	15.85	26.02	Upregulatedd	Diabetes mellitus
SLC22A5	6584	2.2	15.31	Upregulatedd	Diabetes mellitus
APOA1	335	14475.6	21816.4	Upregulatedd	Diabetes mellitus
APOA4	337	103.95	1039.86	Upregulatedd	Diabetes mellitus
CTGF	1490	2	10.81	Upregulatedd	Diabetes mellitus
TTPA	7274	33.41	49.55	Upregulatedd	Diabetes mellitus
LEPR	3953	0.86	18.37	Upregulatedd	Diabetes mellitus
HSPB1	3315	8.5	19.52	Upregulatedd	Diabetes mellitus
ADFP	123	243.88	415.66	Upregulatedd	Diabetes mellitus
GSTM3	2947	16.51	0.77	Downregulated	Liver cancer
PARP1	142	5.54	2.01	Downregulated	Liver cancer
SLC9A3R1	9368	52.02	27.65	Downregulated	Liver cancer
MBL2	4153	195.3	100.45	Downregulated	Liver cancer
JAG1	182	3.63	0.67	Downregulated	Liver cancer
DUSP6	1848	23.58	13.68	Downregulated	Liver cancer
DUSP1	1843	62.23	33.77	Downregulated	Liver cancer
LAMA5	3911	8.78	3.44	Downregulated	Liver cancer
CASP9	842	9.35	4.88	Downregulated	Liver cancer
ELF1	1997	22.14	14.16	Downregulated	Liver cancer
MAD2L2	10459	19.85	8.71	Downregulated	Liver cancer
MAD2L1BP	9587	9.83	4.21	Downregulated	Liver cancer
OSGIN1	29948	1343.01	206.92	Downregulated	Liver cancer
VEGFB	7423	7.54	2.2	Downregulated	Liver cancer
GADD45B	4616	0.57	9.18	Upregulatedd	Liver cancer
ATF5	22809	473.54	931.37	Upregulatedd	Liver cancer
IGFBP1	3484	125.14	855.99	Upregulatedd	Liver cancer
HSPB1	3315	8.5	19.52	Upregulatedd	Liver cancer
APOA1	335	14475.6	21816.4	Upregulatedd	Liver cancer
CTGF	1490	2	10.81	Upregulatedd	Liver cancer
HTATIP2	10553	8.21	15.11	Upregulatedd	Liver cancer
GNMT	27232	265.74	389.92	Upregulatedd	Liver cancer
EIF6	3692	10.98	17.31	Upregulatedd	Liver cancer
NR1I3	9970	32.17	132.11	Upregulatedd	Liver cancer
ADFP	123	243.88	415.66	Upregulatedd	Liver cancer
APOM	55937	199.97	133.93	Downregulated	Infection
LAMA5	3911	8.78	3.44	Downregulated	Infection
CASP9	842	9.35	4.88	Downregulated	Infection
IRF1	3659	20.33	12.63	Downregulated	Infection
EPS15	2060	7.45	3.44	Downregulated	Infection
LDLR	3949	30.16	15.59	Downregulated	Infection
SGPL1	8879	17.28	8.99	Downregulated	Infection
CLDN1	9076	229.28	84.95	Downregulated	Infection
MBL2	4153	195.3	100.45	Downregulated	Infection
RDX	5962	54.69	35.87	Downregulated	Infection
PVRL1	5818	8.21	3.92	Downregulated	Infection
EIF4G1	1981	69.97	44.67	Downregulated	Infection
CDKN1A	1026	8.69	25.45	Upregulatedd	Infection
NAMPT	10135	32.36	58.16	Upregulatedd	Infection
SDC1	6382	27.39	42.28	Upregulatedd	Infection
LBP	3929	13.17	20.76	Upregulatedd	Infection
FST	10468	7.16	1.63	Downregulated	Liver tumor
DUSP1	1843	62.23	33.77	Downregulated	Liver tumor
HSPB1	3315	8.5	19.52	Upregulatedd	Liver tumor
APOA1	335	14475.6	21816.4	Upregulatedd	Liver tumor
ADFP	123	243.88	415.66	Upregulatedd	Liver tumor
IGFBP1	3484	125.14	855.99	Upregulatedd	Liver tumor
