# Supplementary material for: Gene Expression Profile Change and Associated Physiological and Pathological Effects in Mouse Liver Induced by Fasting and Refeeding
Source: PLoS One. 2011 Nov 9;6(11):e27553. doi: 10.1371/journal.pone.0027553 (PMC3212576; doi:10.1371/journal.pone.0027553)
Supplement: Table S4 — List of Refeeding-affected genes enriched in the correlated liver diseases. (XLS) [file pone.0027553.s007.xls]

## Sheet: FunDo for 1180 genes
Hit Gene	EntrezID	N_TPM	R_TPM	Change induced by Refeeding	DO Term
Gadd45g	23882	58.99	30.65	Downregulated	Liver cancer
Lama5	16776	8.78	3.81	Downregulated	Liver cancer
Dusp1	19252	62.23	31.06	Downregulated	Liver cancer
Osgin1	71839	1343.01	827.46	Downregulated	Liver cancer
Igf1	16000	36.18	21.29	Downregulated	Liver cancer
Igfbp1	16006	125.14	68.09	Downregulated	Liver cancer
Rit1	19769	9.64	17.07	Upregulated	Liver cancer
Gstm3	14864	16.51	144.3	Upregulated	Liver cancer
Ephx1	13849	26.54	44.54	Upregulated	Liver cancer
Acsl4	50790	6.2	13.68	Upregulated	Liver cancer
Bre	107976	10.98	18.72	Upregulated	Liver cancer
Eif6	16418	10.98	22.83	Upregulated	Liver cancer
Sepp1	20363	3234.97	5007.64	Upregulated	Liver cancer
Cdc16	69957	1.53	8.33	Upregulated	Liver cancer
Slc9a3r1	26941	52.02	86.29	Upregulated	Liver cancer
Agt	11606	247.13	159.63	Downregulated	Cirrhosis
Igf1	16000	36.18	21.29	Downregulated	Cirrhosis
Igfbp1	16006	125.14	68.09	Downregulated	Cirrhosis
Mdm2	17246	6.2	12.03	Upregulated	Cirrhosis
Krt18	16668	167.23	391.98	Upregulated	Cirrhosis
Fibp	58249	5.25	11.01	Upregulated	Cirrhosis
Pck1	18534	656.14	394.14	Downregulated	Diabetes mellitus
Ctsb	13030	9.35	2.67	Downregulated	Diabetes mellitus
Bmp4	12159	17.09	10.7	Downregulated	Diabetes mellitus
Cat	12359	24.24	13.89	Downregulated	Diabetes mellitus
Cd163	93671	20.14	10.18	Downregulated	Diabetes mellitus
Igfbp1	16006	125.14	68.09	Downregulated	Diabetes mellitus
Pklr	18770	194.72	355.98	Upregulated	Diabetes mellitus
Irak1	16179	4.1	12.65	Upregulated	Diabetes mellitus
Gfpt1	14583	5.63	15.84	Upregulated	Diabetes mellitus
Hp	15439	1402	2305.57	Upregulated	Diabetes mellitus
Keap1	50868	13.84	21.6	Upregulated	Diabetes mellitus
Spp1	20750	56.79	85.06	Upregulated	Diabetes mellitus
Nampt	59027	32.36	73.54	Upregulated	Diabetes mellitus
Apoa4	11808	103.95	730.67	Upregulated	Diabetes mellitus
Slc2a2	20526	76.84	116.43	Upregulated	Diabetes mellitus
Inppl1	16332	7.83	14.09	Upregulated	Diabetes mellitus
Ltbr	17000	13.94	21.91	Upregulated	Diabetes mellitus
Eif4e	13684	0.57	2.78	Upregulated	Diabetes mellitus
Wfs1	22393	4.87	9.57	Upregulated	Diabetes mellitus
Lepr	16847	0.86	4.94	Upregulated	Diabetes mellitus
Igf1	16000	36.18	21.29	Downregulated	Hepatitis C
Mdm2	17246	6.2	12.03	Upregulated	Hepatitis C
Krt18	16668	167.23	391.98	Upregulated	Hepatitis C
Spp1	20750	56.79	85.06	Upregulated	Hepatitis C
Il18	16173	5.92	11.83	Upregulated	Hepatitis C
Tlr2	24088	0.38	2.78	Upregulated	Hepatitis C
